# Supplementary material for: Automatic approach-avoidance tendency toward physical activity, sedentary, and neutral stimuli as a function of age, explicit affective attitude, and intention to be active
Source: Peer Community J. Author manuscript; Available in PMC 2024 Dec 10. (PMC7617180; doi:10.24072/pcjournal.246)
Supplement: Data, code, and supplemental material [file EMS201322-supplement-Data__code__and_supplemental_material.zip]

Archive with 86 entries (82 files):
- Boisgontier-Lab-Aging_Approach-Avoid_Physical-Activity-0a8d854/
- __MACOSX/._Boisgontier-Lab-Aging_Approach-Avoid_Physical-Activity-0a8d854
- Boisgontier-Lab-Aging_Approach-Avoid_Physical-Activity-0a8d854/Materials/
- __MACOSX/Boisgontier-Lab-Aging_Approach-Avoid_Physical-Activity-0a8d854/._Materials
- Boisgontier-Lab-Aging_Approach-Avoid_Physical-Activity-0a8d854/.DS_Store
- __MACOSX/Boisgontier-Lab-Aging_Approach-Avoid_Physical-Activity-0a8d854/._.DS_Store
- Boisgontier-Lab-Aging_Approach-Avoid_Physical-Activity-0a8d854/Manikin_Task_Data_Analysis.R
- __MACOSX/Boisgontier-Lab-Aging_Approach-Avoid_Physical-Activity-0a8d854/._Manikin_Task_Data_Analysis.R
- Boisgontier-Lab-Aging_Approach-Avoid_Physical-Activity-0a8d854/README.md
- __MACOSX/Boisgontier-Lab-Aging_Approach-Avoid_Physical-Activity-0a8d854/._README.md
- Boisgontier-Lab-Aging_Approach-Avoid_Physical-Activity-0a8d854/Data/
- __MACOSX/Boisgontier-Lab-Aging_Approach-Avoid_Physical-Activity-0a8d854/._Data
- Boisgontier-Lab-Aging_Approach-Avoid_Physical-Activity-0a8d854/Materials/manikin.mp4
- __MACOSX/Boisgontier-Lab-Aging_Approach-Avoid_Physical-Activity-0a8d854/Materials/._manikin.mp4
- Boisgontier-Lab-Aging_Approach-Avoid_Physical-Activity-0a8d854/Materials/Consent_Form_FR.html
- __MACOSX/Boisgontier-Lab-Aging_Approach-Avoid_Physical-Activity-0a8d854/Materials/._Consent_Form_FR.html
- Boisgontier-Lab-Aging_Approach-Avoid_Physical-Activity-0a8d854/Materials/Inquisit code_FR.docx
- __MACOSX/Boisgontier-Lab-Aging_Approach-Avoid_Physical-Activity-0a8d854/Materials/._Inquisit code_FR.docx
- Boisgontier-Lab-Aging_Approach-Avoid_Physical-Activity-0a8d854/Materials/stimuli/
- __MACOSX/Boisgontier-Lab-Aging_Approach-Avoid_Physical-Activity-0a8d854/Materials/._stimuli
- Boisgontier-Lab-Aging_Approach-Avoid_Physical-Activity-0a8d854/Materials/Inquisit code_EN.docx
- __MACOSX/Boisgontier-Lab-Aging_Approach-Avoid_Physical-Activity-0a8d854/Materials/._Inquisit code_EN.docx
- Boisgontier-Lab-Aging_Approach-Avoid_Physical-Activity-0a8d854/Materials/Consent_Form_EN.html
- __MACOSX/Boisgontier-Lab-Aging_Approach-Avoid_Physical-Activity-0a8d854/Materials/._Consent_Form_EN.html
- Boisgontier-Lab-Aging_Approach-Avoid_Physical-Activity-0a8d854/Materials/batch_lifespan.iqx
- __MACOSX/Boisgontier-Lab-Aging_Approach-Avoid_Physical-Activity-0a8d854/Materials/._batch_lifespan.iqx
- Boisgontier-Lab-Aging_Approach-Avoid_Physical-Activity-0a8d854/Materials/instructionimages.png
- __MACOSX/Boisgontier-Lab-Aging_Approach-Avoid_Physical-Activity-0a8d854/Materials/._instructionimages.png
- Boisgontier-Lab-Aging_Approach-Avoid_Physical-Activity-0a8d854/Data/manikin_raw_data.csv
- __MACOSX/Boisgontier-Lab-Aging_Approach-Avoid_Physical-Activity-0a8d854/Data/._manikin_raw_data.csv
- Boisgontier-Lab-Aging_Approach-Avoid_Physical-Activity-0a8d854/Materials/stimuli/SED-LECT.jpg
- __MACOSX/Boisgontier-Lab-Aging_Approach-Avoid_Physical-Activity-0a8d854/Materials/stimuli/._SED-LECT.jpg
- Boisgontier-Lab-Aging_Approach-Avoid_Physical-Activity-0a8d854/Materials/stimuli/AP-RANDO.jpg
- __MACOSX/Boisgontier-Lab-Aging_Approach-Avoid_Physical-Activity-0a8d854/Materials/stimuli/._AP-RANDO.jpg
- Boisgontier-Lab-Aging_Approach-Avoid_Physical-Activity-0a8d854/Materials/stimuli/SED-CHAISE.jpg
- __MACOSX/Boisgontier-Lab-Aging_Approach-Avoid_Physical-Activity-0a8d854/Materials/stimuli/._SED-CHAISE.jpg
- Boisgontier-Lab-Aging_Approach-Avoid_Physical-Activity-0a8d854/Materials/stimuli/AP-NAT.jpg
- __MACOSX/Boisgontier-Lab-Aging_Approach-Avoid_Physical-Activity-0a8d854/Materials/stimuli/._AP-NAT.jpg
- Boisgontier-Lab-Aging_Approach-Avoid_Physical-Activity-0a8d854/Materials/stimuli/AP-RANDOc.jpg
- __MACOSX/Boisgontier-Lab-Aging_Approach-Avoid_Physical-Activity-0a8d854/Materials/stimuli/._AP-RANDOc.jpg
- Boisgontier-Lab-Aging_Approach-Avoid_Physical-Activity-0a8d854/Materials/stimuli/AP-ESCAL.jpg
- __MACOSX/Boisgontier-Lab-Aging_Approach-Avoid_Physical-Activity-0a8d854/Materials/stimuli/._AP-ESCAL.jpg
- Boisgontier-Lab-Aging_Approach-Avoid_Physical-Activity-0a8d854/Materials/stimuli/AP-VEL.jpg
- __MACOSX/Boisgontier-Lab-Aging_Approach-Avoid_Physical-Activity-0a8d854/Materials/stimuli/._AP-VEL.jpg
- Boisgontier-Lab-Aging_Approach-Avoid_Physical-Activity-0a8d854/Materials/stimuli/AP-RANDOr.jpg
- __MACOSX/Boisgontier-Lab-Aging_Approach-Avoid_Physical-Activity-0a8d854/Materials/stimuli/._AP-RANDOr.jpg
- Boisgontier-Lab-Aging_Approach-Avoid_Physical-Activity-0a8d854/Materials/stimuli/lanceur.iqx
- __MACOSX/Boisgontier-Lab-Aging_Approach-Avoid_Physical-Activity-0a8d854/Materials/stimuli/._lanceur.iqx
- Boisgontier-Lab-Aging_Approach-Avoid_Physical-Activity-0a8d854/Materials/stimuli/SED-HAMACc.jpg
- __MACOSX/Boisgontier-Lab-Aging_Approach-Avoid_Physical-Activity-0a8d854/Materials/stimuli/._SED-HAMACc.jpg
- Boisgontier-Lab-Aging_Approach-Avoid_Physical-Activity-0a8d854/Materials/stimuli/AP-MARCH.jpg
- __MACOSX/Boisgontier-Lab-Aging_Approach-Avoid_Physical-Activity-0a8d854/Materials/stimuli/._AP-MARCH.jpg
- Boisgontier-Lab-Aging_Approach-Avoid_Physical-Activity-0a8d854/Materials/stimuli/SED-HAMACr.jpg
- __MACOSX/Boisgontier-Lab-Aging_Approach-Avoid_Physical-Activity-0a8d854/Materials/stimuli/._SED-HAMACr.jpg
- Boisgontier-Lab-Aging_Approach-Avoid_Physical-Activity-0a8d854/Materials/stimuli/AP-VELc.jpg
- __MACOSX/Boisgontier-Lab-Aging_Approach-Avoid_Physical-Activity-0a8d854/Materials/stimuli/._AP-VELc.jpg
- Boisgontier-Lab-Aging_Approach-Avoid_Physical-Activity-0a8d854/Materials/stimuli/SED-TV.jpg
- __MACOSX/Boisgontier-Lab-Aging_Approach-Avoid_Physical-Activity-0a8d854/Materials/stimuli/._SED-TV.jpg
- Boisgontier-Lab-Aging_Approach-Avoid_Physical-Activity-0a8d854/Materials/stimuli/AP-NATc.jpg
- __MACOSX/Boisgontier-Lab-Aging_Approach-Avoid_Physical-Activity-0a8d854/Materials/stimuli/._AP-NATc.jpg
- Boisgontier-Lab-Aging_Approach-Avoid_Physical-Activity-0a8d854/Materials/stimuli/SED-CANAPr.jpg
- __MACOSX/Boisgontier-Lab-Aging_Approach-Avoid_Physical-Activity-0a8d854/Materials/stimuli/._SED-CANAPr.jpg
- Boisgontier-Lab-Aging_Approach-Avoid_Physical-Activity-0a8d854/Materials/stimuli/SED-HAMAC.jpg
- __MACOSX/Boisgontier-Lab-Aging_Approach-Avoid_Physical-Activity-0a8d854/Materials/stimuli/._SED-HAMAC.jpg
- Boisgontier-Lab-Aging_Approach-Avoid_Physical-Activity-0a8d854/Materials/stimuli/AP-VELr.jpg
- __MACOSX/Boisgontier-Lab-Aging_Approach-Avoid_Physical-Activity-0a8d854/Materials/stimuli/._AP-VELr.jpg
- Boisgontier-Lab-Aging_Approach-Avoid_Physical-Activity-0a8d854/Materials/stimuli/SED-CANAP.jpg
- __MACOSX/Boisgontier-Lab-Aging_Approach-Avoid_Physical-Activity-0a8d854/Materials/stimuli/._SED-CANAP.jpg
- Boisgontier-Lab-Aging_Approach-Avoid_Physical-Activity-0a8d854/Materials/stimuli/AP-NATr.jpg
- __MACOSX/Boisgontier-Lab-Aging_Approach-Avoid_Physical-Activity-0a8d854/Materials/stimuli/._AP-NATr.jpg
- Boisgontier-Lab-Aging_Approach-Avoid_Physical-Activity-0a8d854/Materials/stimuli/SED-CANAPc.jpg
- __MACOSX/Boisgontier-Lab-Aging_Approach-Avoid_Physical-Activity-0a8d854/Materials/stimuli/._SED-CANAPc.jpg
- Boisgontier-Lab-Aging_Approach-Avoid_Physical-Activity-0a8d854/Materials/stimuli/AP-FOOT.jpg
- __MACOSX/Boisgontier-Lab-Aging_Approach-Avoid_Physical-Activity-0a8d854/Materials/stimuli/._AP-FOOT.jpg
- Boisgontier-Lab-Aging_Approach-Avoid_Physical-Activity-0a8d854/Materials/stimuli/SED-LECTr.jpg
- __MACOSX/Boisgontier-Lab-Aging_Approach-Avoid_Physical-Activity-0a8d854/Materials/stimuli/._SED-LECTr.jpg
- Boisgontier-Lab-Aging_Approach-Avoid_Physical-Activity-0a8d854/Materials/stimuli/manikin_2.jpg
- __MACOSX/Boisgontier-Lab-Aging_Approach-Avoid_Physical-Activity-0a8d854/Materials/stimuli/._manikin_2.jpg
- Boisgontier-Lab-Aging_Approach-Avoid_Physical-Activity-0a8d854/Materials/stimuli/SED-LECTc.jpg
- __MACOSX/Boisgontier-Lab-Aging_Approach-Avoid_Physical-Activity-0a8d854/Materials/stimuli/._SED-LECTc.jpg
- Boisgontier-Lab-Aging_Approach-Avoid_Physical-Activity-0a8d854/Materials/stimuli/SED-ORDI.jpg
- __MACOSX/Boisgontier-Lab-Aging_Approach-Avoid_Physical-Activity-0a8d854/Materials/stimuli/._SED-ORDI.jpg
- Boisgontier-Lab-Aging_Approach-Avoid_Physical-Activity-0a8d854/Materials/stimuli/SED-JVID.jpg
- __MACOSX/Boisgontier-Lab-Aging_Approach-Avoid_Physical-Activity-0a8d854/Materials/stimuli/._SED-JVID.jpg
- Boisgontier-Lab-Aging_Approach-Avoid_Physical-Activity-0a8d854/Materials/stimuli/AP-COUR.jpg
- __MACOSX/Boisgontier-Lab-Aging_Approach-Avoid_Physical-Activity-0a8d854/Materials/stimuli/._AP-COUR.jpg
