# Supplementary material for: Automatic approach-avoidance tendency toward physical activity, sedentary, and neutral stimuli as a function of age, explicit affective attitude, and intention to be active
Source: Peer Community J. Author manuscript; Available in PMC 2024 Dec 10. (PMC7617180; doi:10.24072/pcjournal.246)
Supplement: Data, code, and supplemental material [file EMS201322-supplement-Data__code__and_supplemental_material.zip › Boisgontier-Lab-Aging_Approach-Avoid_Physical-Activity-0a8d854/README.md]

# Automatic approach-avoidance tendency toward physical activity, sedentary, and neutral stimuli as a function of age, explicit affective attitude, and intention to be active

This repository contains `R` scripts to analyze an approach-avoidance task designed to investigate automatic tendencies in approaching or avoiding stimuli depicting physical activity and sedentary activity.

## Data
The raw data is available in CSV format in the "Data" directory. The materials used are in the "Materials" directory.
