# Supplementary material for: Automatic approach-avoidance tendency toward physical activity, sedentary, and neutral stimuli as a function of age, explicit affective attitude, and intention to be active
Source: Peer Community J. Author manuscript; Available in PMC 2024 Dec 10. (PMC7617180; doi:10.24072/pcjournal.246)
Supplement: Data, code, and supplemental material [file EMS201322-supplement-Data__code__and_supplemental_material.zip › Boisgontier-Lab-Aging_Approach-Avoid_Physical-Activity-0a8d854/Materials/batch_lifespan.iqx]

<usermanual>
												LIFESPAN STUDY FR and EN versions
												
												ATTENTION CHANGER POUR INCLURE LES VERSIONS ENFANTS
</usermanual>

<defaults >
/ canvasaspectratio = (4,3)
/ minimumversion = "6.5.0.0"
/ canvassize=(100%, 100%)
</defaults>


<batch EN>
/ subjects = (1 of 2)
/ groupassignment = subjectnumber
/file="experiment_en_new.iqx"
</batch>

<batch FR>
/ subjects = (2 of 2)
/ groupassignment = subjectnumber
/file="experiment_fr_new.iqx"
</batch>
