# Supplementary material for: Automatic approach-avoidance tendency toward physical activity, sedentary, and neutral stimuli as a function of age, explicit affective attitude, and intention to be active
Source: Peer Community J. Author manuscript; Available in PMC 2024 Dec 10. (PMC7617180; doi:10.24072/pcjournal.246)
Supplement: Data, code, and supplemental material [file EMS201322-supplement-Data__code__and_supplemental_material.zip › Boisgontier-Lab-Aging_Approach-Avoid_Physical-Activity-0a8d854/Data/manikin_raw_data.csv]

id	computer.platform	time	subj	block_code	block_num	trialcode	latency	correct	trial_num	response	total_elapsed_time	responsekey_up	responsekey_down	ap_pic	sed_pic	circle_pic	square_pic	age	height	weight	sex	gender	chronic19_none	vigorous_d	vigorous_m	moderate_d	moderate_m	intention	attitude1	attitude2
DACOH1REN	mac	11:11:58	1	avoid_circle	4	fixation	596	1	1	0	126290	22	49	0	0	0	0	42	188	100	Male	Man	1	0	0	0	0	6	6	6
DACOH1REN	mac	11:11:58	1	avoid_circle	4	circleAvoid_ManikinBottom	859	1	2	49	129164	22	49	0	0	15	0	42	188	100	Male	Man	1	0	0	0	0	6	6	6
DACOH1REN	mac	11:11:58	1	avoid_circle	4	fixation	547	1	3	0	129713	22	49	0	0	15	0	42	188	100	Male	Man	1	0	0	0	0	6	6	6
DACOH1REN	mac	11:11:58	1	avoid_circle	4	squareApproach_ManikinBottom	493	1	4	22	132213	22	49	0	0	15	20	42	188	100	Male	Man	1	0	0	0	0	6	6	6
DACOH1REN	mac	11:11:58	1	avoid_circle	4	fixation	605	1	5	0	132822	22	49	0	0	15	20	42	188	100	Male	Man	1	0	0	0	0	6	6	6
DACOH1REN	mac	11:11:58	1	avoid_circle	4	squareApproach_ManikinBottom	1060	1	6	22	135898	22	49	0	0	15	24	42	188	100	Male	Man	1	0	0	0	0	6	6	6
DACOH1REN	mac	11:11:58	1	avoid_circle	4	fixation	618	1	7	0	136518	22	49	0	0	15	24	42	188	100	Male	Man	1	0	0	0	0	6	6	6
DACOH1REN	mac	11:11:58	1	avoid_circle	4	squareApproach_ManikinBottom	503	1	8	22	139042	22	49	0	0	15	22	42	188	100	Male	Man	1	0	0	0	0	6	6	6
DACOH1REN	mac	11:11:58	1	avoid_circle	4	fixation	524	1	9	0	139567	22	49	0	0	15	22	42	188	100	Male	Man	1	0	0	0	0	6	6	6
DACOH1REN	mac	11:11:58	1	avoid_circle	4	squareApproach_ManikinTop	445	1	10	49	142034	22	49	0	0	15	23	42	188	100	Male	Man	1	0	0	0	0	6	6	6
DACOH1REN	mac	11:11:58	1	avoid_circle	4	fixation	680	1	11	0	142717	22	49	0	0	15	23	42	188	100	Male	Man	1	0	0	0	0	6	6	6
DACOH1REN	mac	11:11:58	1	avoid_circle	4	circleAvoid_ManikinBottom	630	1	12	49	145369	22	49	0	0	17	23	42	188	100	Male	Man	1	0	0	0	0	6	6	6
DACOH1REN	mac	11:11:58	1	avoid_circle	4	fixation	647	1	13	0	146024	22	49	0	0	17	23	42	188	100	Male	Man	1	0	0	0	0	6	6	6
DACOH1REN	mac	11:11:58	1	avoid_circle	4	circleAvoid_ManikinTop	582	1	14	22	148620	22	49	0	0	16	23	42	188	100	Male	Man	1	0	0	0	0	6	6	6
DACOH1REN	mac	11:11:58	1	avoid_circle	4	fixation	740	1	15	0	149363	22	49	0	0	16	23	42	188	100	Male	Man	1	0	0	0	0	6	6	6
DACOH1REN	mac	11:11:58	1	avoid_circle	4	squareApproach_ManikinBottom	525	1	16	22	151896	22	49	0	0	16	21	42	188	100	Male	Man	1	0	0	0	0	6	6	6
DACOH1REN	mac	11:11:58	1	avoid_circle	4	fixation	541	1	17	0	152449	22	49	0	0	16	21	42	188	100	Male	Man	1	0	0	0	0	6	6	6
DACOH1REN	mac	11:11:58	1	avoid_circle	4	squareApproach_ManikinTop	447	1	18	49	154918	22	49	0	0	16	19	42	188	100	Male	Man	1	0	0	0	0	6	6	6
DACOH1REN	mac	11:11:58	1	avoid_circle	4	fixation	583	1	19	0	155504	22	49	0	0	16	19	42	188	100	Male	Man	1	0	0	0	0	6	6	6
DACOH1REN	mac	11:11:58	1	avoid_circle	4	squareApproach_ManikinTop	641	1	20	49	158161	22	49	0	0	16	24	42	188	100	Male	Man	1	0	0	0	0	6	6	6
DACOH1REN	mac	11:11:58	1	avoid_circle	4	fixation	698	1	21	0	158861	22	49	0	0	16	24	42	188	100	Male	Man	1	0	0	0	0	6	6	6
DACOH1REN	mac	11:11:58	1	avoid_circle	4	circleAvoid_ManikinBottom	801	1	22	49	161672	22	49	0	0	13	24	42	188	100	Male	Man	1	0	0	0	0	6	6	6
DACOH1REN	mac	11:11:58	1	avoid_circle	4	fixation	560	1	23	0	162235	22	49	0	0	13	24	42	188	100	Male	Man	1	0	0	0	0	6	6	6
DACOH1REN	mac	11:11:58	1	avoid_circle	4	squareApproach_ManikinTop	1083	1	24	49	165337	22	49	0	0	13	19	42	188	100	Male	Man	1	0	0	0	0	6	6	6
DACOH1REN	mac	11:11:58	1	avoid_circle	4	fixation	703	1	25	0	166043	22	49	0	0	13	19	42	188	100	Male	Man	1	0	0	0	0	6	6	6
DACOH1REN	mac	11:11:58	1	avoid_circle	4	squareApproach_ManikinTop	597	1	26	49	168651	22	49	0	0	13	22	42	188	100	Male	Man	1	0	0	0	0	6	6	6
DACOH1REN	mac	11:11:58	1	avoid_circle	4	fixation	728	1	27	0	169382	22	49	0	0	13	22	42	188	100	Male	Man	1	0	0	0	0	6	6	6
DACOH1REN	mac	11:11:58	1	avoid_circle	4	squareApproach_ManikinBottom	589	1	28	22	171993	22	49	0	0	13	20	42	188	100	Male	Man	1	0	0	0	0	6	6	6
DACOH1REN	mac	11:11:58	1	avoid_circle	4	fixation	737	1	29	0	172733	22	49	0	0	13	20	42	188	100	Male	Man	1	0	0	0	0	6	6	6
DACOH1REN	mac	11:11:58	1	avoid_circle	4	circleAvoid_ManikinTop	1016	1	30	22	175770	22	49	0	0	14	20	42	188	100	Male	Man	1	0	0	0	0	6	6	6
DACOH1REN	mac	11:11:58	1	avoid_circle	4	fixation	549	1	31	0	176322	22	49	0	0	14	20	42	188	100	Male	Man	1	0	0	0	0	6	6	6
DACOH1REN	mac	11:11:58	1	avoid_circle	4	squareApproach_ManikinTop	423	1	32	49	178760	22	49	0	0	14	23	42	188	100	Male	Man	1	0	0	0	0	6	6	6
DACOH1REN	mac	11:11:58	1	avoid_circle	4	fixation	556	1	33	0	179319	22	49	0	0	14	23	42	188	100	Male	Man	1	0	0	0	0	6	6	6
DACOH1REN	mac	11:11:58	1	avoid_circle	4	squareApproach_ManikinBottom	1028	1	34	22	182365	22	49	0	0	14	21	42	188	100	Male	Man	1	0	0	0	0	6	6	6
DACOH1REN	mac	11:11:58	1	avoid_circle	4	fixation	749	1	35	0	183118	22	49	0	0	14	21	42	188	100	Male	Man	1	0	0	0	0	6	6	6
DACOH1REN	mac	11:11:58	1	avoid_circle	4	squareApproach_ManikinBottom	422	1	36	22	185559	22	49	0	0	14	21	42	188	100	Male	Man	1	0	0	0	0	6	6	6
DACOH1REN	mac	11:11:58	1	avoid_circle	4	fixation	703	1	37	0	186264	22	49	0	0	14	21	42	188	100	Male	Man	1	0	0	0	0	6	6	6
DACOH1REN	mac	11:11:58	1	avoid_circle	4	circleAvoid_ManikinTop	546	1	38	22	188833	22	49	0	0	18	21	42	188	100	Male	Man	1	0	0	0	0	6	6	6
DACOH1REN	mac	11:11:58	1	avoid_circle	4	fixation	571	1	39	0	189407	22	49	0	0	18	21	42	188	100	Male	Man	1	0	0	0	0	6	6	6
DACOH1REN	mac	11:11:58	1	avoid_circle	4	circleAvoid_ManikinBottom	904	1	40	49	192324	22	49	0	0	13	21	42	188	100	Male	Man	1	0	0	0	0	6	6	6
DACOH1REN	mac	11:11:58	1	avoid_circle	4	fixation	594	1	41	0	192921	22	49	0	0	13	21	42	188	100	Male	Man	1	0	0	0	0	6	6	6
DACOH1REN	mac	11:11:58	1	avoid_circle	4	squareApproach_ManikinTop	1425	1	42	49	196362	22	49	0	0	13	22	42	188	100	Male	Man	1	0	0	0	0	6	6	6
DACOH1REN	mac	11:11:58	1	avoid_circle	4	fixation	578	1	43	0	196942	22	49	0	0	13	22	42	188	100	Male	Man	1	0	0	0	0	6	6	6
DACOH1REN	mac	11:11:58	1	avoid_circle	4	circleAvoid_ManikinTop	758	1	44	22	199712	22	49	0	0	14	22	42	188	100	Male	Man	1	0	0	0	0	6	6	6
DACOH1REN	mac	11:11:58	1	avoid_circle	4	fixation	657	1	45	0	200372	22	49	0	0	14	22	42	188	100	Male	Man	1	0	0	0	0	6	6	6
DACOH1REN	mac	11:11:58	1	avoid_circle	4	circleAvoid_ManikinBottom	601	1	46	49	202988	22	49	0	0	18	22	42	188	100	Male	Man	1	0	0	0	0	6	6	6
DACOH1REN	mac	11:11:58	1	avoid_circle	4	fixation	606	1	47	0	203596	22	49	0	0	18	22	42	188	100	Male	Man	1	0	0	0	0	6	6	6
DACOH1REN	mac	11:11:58	1	avoid_circle	4	squareApproach_ManikinTop	1358	1	48	49	206961	22	49	0	0	18	20	42	188	100	Male	Man	1	0	0	0	0	6	6	6
DACOH1REN	mac	11:11:58	1	avoid_circle	4	fixation	538	1	49	0	207502	22	49	0	0	18	20	42	188	100	Male	Man	1	0	0	0	0	6	6	6
DACOH1REN	mac	11:11:58	1	avoid_circle	4	circleAvoid_ManikinTop	660	1	50	22	210179	22	49	0	0	17	20	42	188	100	Male	Man	1	0	0	0	0	6	6	6
DACOH1REN	mac	11:11:58	1	avoid_circle	4	fixation	637	1	51	0	210819	22	49	0	0	17	20	42	188	100	Male	Man	1	0	0	0	0	6	6	6
DACOH1REN	mac	11:11:58	1	avoid_circle	4	circleAvoid_ManikinBottom	783	1	52	49	213620	22	49	0	0	15	20	42	188	100	Male	Man	1	0	0	0	0	6	6	6
DACOH1REN	mac	11:11:58	1	avoid_circle	4	fixation	699	1	53	0	214321	22	49	0	0	15	20	42	188	100	Male	Man	1	0	0	0	0	6	6	6
DACOH1REN	mac	11:11:58	1	avoid_circle	4	squareApproach_ManikinBottom	524	1	54	22	216862	22	49	0	0	15	19	42	188	100	Male	Man	1	0	0	0	0	6	6	6
DACOH1REN	mac	11:11:58	1	avoid_circle	4	fixation	586	1	55	0	217461	22	49	0	0	15	19	42	188	100	Male	Man	1	0	0	0	0	6	6	6
DACOH1REN	mac	11:11:58	1	avoid_circle	4	squareApproach_ManikinTop	651	1	56	49	220121	22	49	0	0	15	23	42	188	100	Male	Man	1	0	0	0	0	6	6	6
DACOH1REN	mac	11:11:58	1	avoid_circle	4	fixation	506	1	57	0	220630	22	49	0	0	15	23	42	188	100	Male	Man	1	0	0	0	0	6	6	6
DACOH1REN	mac	11:11:58	1	avoid_circle	4	circleAvoid_ManikinBottom	437	1	58	49	223073	22	49	0	0	16	23	42	188	100	Male	Man	1	0	0	0	0	6	6	6
DACOH1REN	mac	11:11:58	1	avoid_circle	4	fixation	692	1	59	0	223766	22	49	0	0	16	23	42	188	100	Male	Man	1	0	0	0	0	6	6	6
DACOH1REN	mac	11:11:58	1	avoid_circle	4	circleAvoid_ManikinBottom	517	1	60	49	226304	22	49	0	0	13	23	42	188	100	Male	Man	1	0	0	0	0	6	6	6
DACOH1REN	mac	11:11:58	1	avoid_circle	4	fixation	647	1	61	0	226954	22	49	0	0	13	23	42	188	100	Male	Man	1	0	0	0	0	6	6	6
DACOH1REN	mac	11:11:58	1	avoid_circle	4	squareApproach_ManikinTop	396	1	62	49	229366	22	49	0	0	13	24	42	188	100	Male	Man	1	0	0	0	0	6	6	6
DACOH1REN	mac	11:11:58	1	avoid_circle	4	fixation	571	1	63	0	229940	22	49	0	0	13	24	42	188	100	Male	Man	1	0	0	0	0	6	6	6
DACOH1REN	mac	11:11:58	1	avoid_circle	4	circleAvoid_ManikinBottom	694	1	64	49	232648	22	49	0	0	16	24	42	188	100	Male	Man	1	0	0	0	0	6	6	6
DACOH1REN	mac	11:11:58	1	avoid_circle	4	fixation	633	1	65	0	233284	22	49	0	0	16	24	42	188	100	Male	Man	1	0	0	0	0	6	6	6
DACOH1REN	mac	11:11:58	1	avoid_circle	4	squareApproach_ManikinBottom	772	1	66	22	236074	22	49	0	0	16	21	42	188	100	Male	Man	1	0	0	0	0	6	6	6
DACOH1REN	mac	11:11:58	1	avoid_circle	4	fixation	565	1	67	0	236642	22	49	0	0	16	21	42	188	100	Male	Man	1	0	0	0	0	6	6	6
DACOH1REN	mac	11:11:58	1	avoid_circle	4	squareApproach_ManikinBottom	580	1	68	22	239232	22	49	0	0	16	24	42	188	100	Male	Man	1	0	0	0	0	6	6	6
DACOH1REN	mac	11:11:58	1	avoid_circle	4	fixation	577	1	69	0	239812	22	49	0	0	16	24	42	188	100	Male	Man	1	0	0	0	0	6	6	6
DACOH1REN	mac	11:11:58	1	avoid_circle	4	squareApproach_ManikinBottom	519	1	70	22	242337	22	49	0	0	16	22	42	188	100	Male	Man	1	0	0	0	0	6	6	6
DACOH1REN	mac	11:11:58	1	avoid_circle	4	fixation	625	1	71	0	242965	22	49	0	0	16	22	42	188	100	Male	Man	1	0	0	0	0	6	6	6
DACOH1REN	mac	11:11:58	1	avoid_circle	4	squareApproach_ManikinBottom	509	1	72	22	245494	22	49	0	0	16	20	42	188	100	Male	Man	1	0	0	0	0	6	6	6
DACOH1REN	mac	11:11:58	1	avoid_circle	4	fixation	526	1	73	0	246023	22	49	0	0	16	20	42	188	100	Male	Man	1	0	0	0	0	6	6	6
DACOH1REN	mac	11:11:58	1	avoid_circle	4	circleAvoid_ManikinBottom	500	1	74	49	248536	22	49	0	0	15	20	42	188	100	Male	Man	1	0	0	0	0	6	6	6
DACOH1REN	mac	11:11:58	1	avoid_circle	4	fixation	623	1	75	0	249162	22	49	0	0	15	20	42	188	100	Male	Man	1	0	0	0	0	6	6	6
DACOH1REN	mac	11:11:58	1	avoid_circle	4	circleAvoid_ManikinTop	531	0	76	49	250699	22	49	0	0	18	20	42	188	100	Male	Man	1	0	0	0	0	6	6	6
DACOH1REN	mac	11:11:58	1	avoid_circle	4	error	0	0	77	0	250715	22	49	0	0	18	20	42	188	100	Male	Man	1	0	0	0	0	6	6	6
DACOH1REN	mac	11:11:58	1	avoid_circle	4	fixation	738	1	78	0	252239	22	49	0	0	18	20	42	188	100	Male	Man	1	0	0	0	0	6	6	6
DACOH1REN	mac	11:11:58	1	avoid_circle	4	circleAvoid_ManikinTop	512	1	79	22	254765	22	49	0	0	14	20	42	188	100	Male	Man	1	0	0	0	0	6	6	6
DACOH1REN	mac	11:11:58	1	avoid_circle	4	fixation	536	1	80	0	255304	22	49	0	0	14	20	42	188	100	Male	Man	1	0	0	0	0	6	6	6
DACOH1REN	mac	11:11:58	1	avoid_circle	4	squareApproach_ManikinTop	747	1	81	49	258067	22	49	0	0	14	19	42	188	100	Male	Man	1	0	0	0	0	6	6	6
DACOH1REN	mac	11:11:58	1	avoid_circle	4	fixation	700	1	82	0	258770	22	49	0	0	14	19	42	188	100	Male	Man	1	0	0	0	0	6	6	6
DACOH1REN	mac	11:11:58	1	avoid_circle	4	circleAvoid_ManikinBottom	746	0	83	22	260531	22	49	0	0	17	19	42	188	100	Male	Man	1	0	0	0	0	6	6	6
DACOH1REN	mac	11:11:58	1	avoid_circle	4	error	0	0	84	0	260549	22	49	0	0	17	19	42	188	100	Male	Man	1	0	0	0	0	6	6	6
DACOH1REN	mac	11:11:58	1	avoid_circle	4	fixation	515	1	85	0	261848	22	49	0	0	17	19	42	188	100	Male	Man	1	0	0	0	0	6	6	6
DACOH1REN	mac	11:11:58	1	avoid_circle	4	circleAvoid_ManikinTop	621	1	86	22	264490	22	49	0	0	18	19	42	188	100	Male	Man	1	0	0	0	0	6	6	6
DACOH1REN	mac	11:11:58	1	avoid_circle	4	fixation	616	1	87	0	265109	22	49	0	0	18	19	42	188	100	Male	Man	1	0	0	0	0	6	6	6
DACOH1REN	mac	11:11:58	1	avoid_circle	4	circleAvoid_ManikinTop	539	1	88	22	267659	22	49	0	0	16	19	42	188	100	Male	Man	1	0	0	0	0	6	6	6
DACOH1REN	mac	11:11:58	1	avoid_circle	4	fixation	619	1	89	0	268281	22	49	0	0	16	19	42	188	100	Male	Man	1	0	0	0	0	6	6	6
DACOH1REN	mac	11:11:58	1	avoid_circle	4	circleAvoid_ManikinBottom	466	1	90	49	270769	22	49	0	0	17	19	42	188	100	Male	Man	1	0	0	0	0	6	6	6
DACOH1REN	mac	11:11:58	1	avoid_circle	4	fixation	534	1	91	0	271306	22	49	0	0	17	19	42	188	100	Male	Man	1	0	0	0	0	6	6	6
DACOH1REN	mac	11:11:58	1	avoid_circle	4	circleAvoid_ManikinTop	612	1	92	22	273931	22	49	0	0	13	19	42	188	100	Male	Man	1	0	0	0	0	6	6	6
DACOH1REN	mac	11:11:58	1	avoid_circle	4	fixation	681	1	93	0	274616	22	49	0	0	13	19	42	188	100	Male	Man	1	0	0	0	0	6	6	6
DACOH1REN	mac	11:11:58	1	avoid_circle	4	circleAvoid_ManikinTop	501	1	94	22	277137	22	49	0	0	15	19	42	188	100	Male	Man	1	0	0	0	0	6	6	6
DACOH1REN	mac	11:11:58	1	avoid_circle	4	fixation	619	1	95	0	277759	22	49	0	0	15	19	42	188	100	Male	Man	1	0	0	0	0	6	6	6
DACOH1REN	mac	11:11:58	1	avoid_circle	4	circleAvoid_ManikinTop	551	1	96	22	280319	22	49	0	0	14	19	42	188	100	Male	Man	1	0	0	0	0	6	6	6
DACOH1REN	mac	11:11:58	1	avoid_circle	4	fixation	537	1	97	0	280859	22	49	0	0	14	19	42	188	100	Male	Man	1	0	0	0	0	6	6	6
DACOH1REN	mac	11:11:58	1	avoid_circle	4	squareApproach_ManikinTop	832	1	98	49	283701	22	49	0	0	14	23	42	188	100	Male	Man	1	0	0	0	0	6	6	6
DACOH1REN	mac	11:11:58	1	reminder	5	reminder	1394	1	1	57	285113	22	49	0	0	14	23	42	188	100	Male	Man	1	0	0	0	0	6	6	6
DACOH1REN	mac	11:11:58	1	images	6	instructionimages	7000	0	1	0	292125	22	49	0	0	14	23	42	188	100	Male	Man	1	0	0	0	0	6	6	6
DACOH1REN	mac	11:11:58	1	avoid_ap	7	fixation	670	1	1	0	315530	22	49	0	0	14	23	42	188	100	Male	Man	1	0	0	0	0	6	6	6
DACOH1REN	mac	11:11:58	1	avoid_ap	7	ApAvoid_ManikinBottom	729	1	2	49	318280	22	49	5	0	14	23	42	188	100	Male	Man	1	0	0	0	0	6	6	6
DACOH1REN	mac	11:11:58	1	avoid_ap	7	fixation	706	1	3	0	318989	22	49	5	0	14	23	42	188	100	Male	Man	1	0	0	0	0	6	6	6
DACOH1REN	mac	11:11:58	1	avoid_ap	7	SedenApproach_ManikinBottom	696	1	4	22	321696	22	49	5	7	14	23	42	188	100	Male	Man	1	0	0	0	0	6	6	6
DACOH1REN	mac	11:11:58	1	avoid_ap	7	fixation	694	1	5	0	322393	22	49	5	7	14	23	42	188	100	Male	Man	1	0	0	0	0	6	6	6
DACOH1REN	mac	11:11:58	1	avoid_ap	7	ApAvoid_ManikinBottom	690	1	6	49	325091	22	49	6	7	14	23	42	188	100	Male	Man	1	0	0	0	0	6	6	6
DACOH1REN	mac	11:11:58	1	avoid_ap	7	fixation	588	1	7	0	325681	22	49	6	7	14	23	42	188	100	Male	Man	1	0	0	0	0	6	6	6
DACOH1REN	mac	11:11:58	1	avoid_ap	7	SedenApproach_ManikinBottom	461	1	8	22	328163	22	49	6	11	14	23	42	188	100	Male	Man	1	0	0	0	0	6	6	6
DACOH1REN	mac	11:11:58	1	avoid_ap	7	fixation	519	1	9	0	328685	22	49	6	11	14	23	42	188	100	Male	Man	1	0	0	0	0	6	6	6
DACOH1REN	mac	11:11:58	1	avoid_ap	7	ApAvoid_ManikinTop	966	1	10	22	331668	22	49	4	11	14	23	42	188	100	Male	Man	1	0	0	0	0	6	6	6
DACOH1REN	mac	11:11:58	1	avoid_ap	7	fixation	590	1	11	0	332261	22	49	4	11	14	23	42	188	100	Male	Man	1	0	0	0	0	6	6	6
DACOH1REN	mac	11:11:58	1	avoid_ap	7	ApAvoid_ManikinTop	944	1	12	22	335213	22	49	3	11	14	23	42	188	100	Male	Man	1	0	0	0	0	6	6	6
DACOH1REN	mac	11:11:58	1	avoid_ap	7	fixation	597	1	13	0	335814	22	49	3	11	14	23	42	188	100	Male	Man	1	0	0	0	0	6	6	6
DACOH1REN	mac	11:11:58	1	avoid_ap	7	ApAvoid_ManikinTop	733	1	14	22	338568	22	49	2	11	14	23	42	188	100	Male	Man	1	0	0	0	0	6	6	6
DACOH1REN	mac	11:11:58	1	avoid_ap	7	fixation	590	1	15	0	339162	22	49	2	11	14	23	42	188	100	Male	Man	1	0	0	0	0	6	6	6
DACOH1REN	mac	11:11:58	1	avoid_ap	7	ApAvoid_ManikinBottom	830	1	16	49	341998	22	49	1	11	14	23	42	188	100	Male	Man	1	0	0	0	0	6	6	6
DACOH1REN	mac	11:11:58	1	avoid_ap	7	fixation	508	1	17	0	342509	22	49	1	11	14	23	42	188	100	Male	Man	1	0	0	0	0	6	6	6
DACOH1REN	mac	11:11:58	1	avoid_ap	7	ApAvoid_ManikinTop	667	1	18	22	345185	22	49	4	11	14	23	42	188	100	Male	Man	1	0	0	0	0	6	6	6
DACOH1REN	mac	11:11:58	1	avoid_ap	7	fixation	743	1	19	0	345931	22	49	4	11	14	23	42	188	100	Male	Man	1	0	0	0	0	6	6	6
DACOH1REN	mac	11:11:58	1	avoid_ap	7	ApAvoid_ManikinBottom	599	1	20	49	348550	22	49	2	11	14	23	42	188	100	Male	Man	1	0	0	0	0	6	6	6
DACOH1REN	mac	11:11:58	1	avoid_ap	7	fixation	679	1	21	0	349233	22	49	2	11	14	23	42	188	100	Male	Man	1	0	0	0	0	6	6	6
DACOH1REN	mac	11:11:58	1	avoid_ap	7	SedenApproach_ManikinTop	1948	1	22	49	353200	22	49	2	9	14	23	42	188	100	Male	Man	1	0	0	0	0	6	6	6
DACOH1REN	mac	11:11:58	1	avoid_ap	7	fixation	525	1	23	0	353729	22	49	2	9	14	23	42	188	100	Male	Man	1	0	0	0	0	6	6	6
DACOH1REN	mac	11:11:58	1	avoid_ap	7	SedenApproach_ManikinTop	554	1	24	49	356288	22	49	2	10	14	23	42	188	100	Male	Man	1	0	0	0	0	6	6	6
DACOH1REN	mac	11:11:58	1	avoid_ap	7	fixation	625	1	25	0	356915	22	49	2	10	14	23	42	188	100	Male	Man	1	0	0	0	0	6	6	6
DACOH1REN	mac	11:11:58	1	avoid_ap	7	ApAvoid_ManikinBottom	845	1	26	49	359780	22	49	3	10	14	23	42	188	100	Male	Man	1	0	0	0	0	6	6	6
DACOH1REN	mac	11:11:58	1	avoid_ap	7	fixation	568	1	27	0	360350	22	49	3	10	14	23	42	188	100	Male	Man	1	0	0	0	0	6	6	6
DACOH1REN	mac	11:11:58	1	avoid_ap	7	ApAvoid_ManikinTop	534	1	28	22	362902	22	49	5	10	14	23	42	188	100	Male	Man	1	0	0	0	0	6	6	6
DACOH1REN	mac	11:11:58	1	avoid_ap	7	fixation	557	1	29	0	363462	22	49	5	10	14	23	42	188	100	Male	Man	1	0	0	0	0	6	6	6
DACOH1REN	mac	11:11:58	1	avoid_ap	7	SedenApproach_ManikinTop	626	1	30	49	366110	22	49	5	12	14	23	42	188	100	Male	Man	1	0	0	0	0	6	6	6
DACOH1REN	mac	11:11:58	1	avoid_ap	7	fixation	640	1	31	0	366753	22	49	5	12	14	23	42	188	100	Male	Man	1	0	0	0	0	6	6	6
DACOH1REN	mac	11:11:58	1	avoid_ap	7	SedenApproach_ManikinBottom	605	1	32	22	369373	22	49	5	8	14	23	42	188	100	Male	Man	1	0	0	0	0	6	6	6
DACOH1REN	mac	11:11:58	1	avoid_ap	7	fixation	534	1	33	0	369909	22	49	5	8	14	23	42	188	100	Male	Man	1	0	0	0	0	6	6	6
DACOH1REN	mac	11:11:58	1	avoid_ap	7	ApAvoid_ManikinTop	944	1	34	22	372862	22	49	1	8	14	23	42	188	100	Male	Man	1	0	0	0	0	6	6	6
DACOH1REN	mac	11:11:58	1	avoid_ap	7	fixation	745	1	35	0	373610	22	49	1	8	14	23	42	188	100	Male	Man	1	0	0	0	0	6	6	6
DACOH1REN	mac	11:11:58	1	avoid_ap	7	ApAvoid_ManikinTop	688	1	36	22	376305	22	49	6	8	14	23	42	188	100	Male	Man	1	0	0	0	0	6	6	6
DACOH1REN	mac	11:11:58	1	avoid_ap	7	fixation	557	1	37	0	376865	22	49	6	8	14	23	42	188	100	Male	Man	1	0	0	0	0	6	6	6
DACOH1REN	mac	11:11:58	1	avoid_ap	7	ApAvoid_ManikinTop	756	1	38	22	379639	22	49	1	8	14	23	42	188	100	Male	Man	1	0	0	0	0	6	6	6
DACOH1REN	mac	11:11:58	1	avoid_ap	7	fixation	653	1	39	0	380295	22	49	1	8	14	23	42	188	100	Male	Man	1	0	0	0	0	6	6	6
DACOH1REN	mac	11:11:58	1	avoid_ap	7	ApAvoid_ManikinBottom	1551	1	40	49	383868	22	49	2	8	14	23	42	188	100	Male	Man	1	0	0	0	0	6	6	6
DACOH1REN	mac	11:11:58	1	avoid_ap	7	fixation	520	1	41	0	384391	22	49	2	8	14	23	42	188	100	Male	Man	1	0	0	0	0	6	6	6
DACOH1REN	mac	11:11:58	1	avoid_ap	7	SedenApproach_ManikinBottom	662	1	42	22	387063	22	49	2	7	14	23	42	188	100	Male	Man	1	0	0	0	0	6	6	6
DACOH1REN	mac	11:11:58	1	avoid_ap	7	fixation	595	1	43	0	387661	22	49	2	7	14	23	42	188	100	Male	Man	1	0	0	0	0	6	6	6
DACOH1REN	mac	11:11:58	1	avoid_ap	7	SedenApproach_ManikinTop	1632	1	44	49	391315	22	49	2	11	14	23	42	188	100	Male	Man	1	0	0	0	0	6	6	6
DACOH1REN	mac	11:11:58	1	avoid_ap	7	fixation	576	1	45	0	391894	22	49	2	11	14	23	42	188	100	Male	Man	1	0	0	0	0	6	6	6
DACOH1REN	mac	11:11:58	1	avoid_ap	7	SedenApproach_ManikinBottom	614	1	46	22	394513	22	49	2	12	14	23	42	188	100	Male	Man	1	0	0	0	0	6	6	6
DACOH1REN	mac	11:11:58	1	avoid_ap	7	fixation	562	1	47	0	395078	22	49	2	12	14	23	42	188	100	Male	Man	1	0	0	0	0	6	6	6
DACOH1REN	mac	11:11:58	1	avoid_ap	7	ApAvoid_ManikinTop	1009	1	48	22	398109	22	49	3	12	14	23	42	188	100	Male	Man	1	0	0	0	0	6	6	6
DACOH1REN	mac	11:11:58	1	avoid_ap	7	fixation	647	1	49	0	398759	22	49	3	12	14	23	42	188	100	Male	Man	1	0	0	0	0	6	6	6
DACOH1REN	mac	11:11:58	1	avoid_ap	7	SedenApproach_ManikinTop	2143	1	50	49	402911	22	49	3	9	14	23	42	188	100	Male	Man	1	0	0	0	0	6	6	6
DACOH1REN	mac	11:11:58	1	avoid_ap	7	fixation	630	1	51	0	403551	22	49	3	9	14	23	42	188	100	Male	Man	1	0	0	0	0	6	6	6
DACOH1REN	mac	11:11:58	1	avoid_ap	7	ApAvoid_ManikinBottom	936	1	52	49	406505	22	49	5	9	14	23	42	188	100	Male	Man	1	0	0	0	0	6	6	6
DACOH1REN	mac	11:11:58	1	avoid_ap	7	fixation	649	1	53	0	407155	22	49	5	9	14	23	42	188	100	Male	Man	1	0	0	0	0	6	6	6
DACOH1REN	mac	11:11:58	1	avoid_ap	7	SedenApproach_ManikinTop	795	1	54	49	409962	22	49	5	8	14	23	42	188	100	Male	Man	1	0	0	0	0	6	6	6
DACOH1REN	mac	11:11:58	1	avoid_ap	7	fixation	599	1	55	0	410564	22	49	5	8	14	23	42	188	100	Male	Man	1	0	0	0	0	6	6	6
DACOH1REN	mac	11:11:58	1	avoid_ap	7	SedenApproach_ManikinBottom	3274	1	56	22	415858	22	49	5	10	14	23	42	188	100	Male	Man	1	0	0	0	0	6	6	6
DACOH1REN	mac	11:11:58	1	avoid_ap	7	fixation	607	1	57	0	416468	22	49	5	10	14	23	42	188	100	Male	Man	1	0	0	0	0	6	6	6
DACOH1REN	mac	11:11:58	1	avoid_ap	7	ApAvoid_ManikinTop	1219	1	58	22	419703	22	49	4	10	14	23	42	188	100	Male	Man	1	0	0	0	0	6	6	6
DACOH1REN	mac	11:11:58	1	avoid_ap	7	fixation	589	1	59	0	420294	22	49	4	10	14	23	42	188	100	Male	Man	1	0	0	0	0	6	6	6
DACOH1REN	mac	11:11:58	1	avoid_ap	7	SedenApproach_ManikinTop	1033	1	60	49	423333	22	49	4	9	14	23	42	188	100	Male	Man	1	0	0	0	0	6	6	6
DACOH1REN	mac	11:11:58	1	avoid_ap	7	fixation	741	1	61	0	424077	22	49	4	9	14	23	42	188	100	Male	Man	1	0	0	0	0	6	6	6
DACOH1REN	mac	11:11:58	1	avoid_ap	7	SedenApproach_ManikinBottom	851	1	62	22	426952	22	49	4	8	14	23	42	188	100	Male	Man	1	0	0	0	0	6	6	6
DACOH1REN	mac	11:11:58	1	avoid_ap	7	fixation	562	1	63	0	427517	22	49	4	8	14	23	42	188	100	Male	Man	1	0	0	0	0	6	6	6
DACOH1REN	mac	11:11:58	1	avoid_ap	7	ApAvoid_ManikinTop	947	0	64	49	429480	22	49	6	8	14	23	42	188	100	Male	Man	1	0	0	0	0	6	6	6
DACOH1REN	mac	11:11:58	1	avoid_ap	7	error	0	0	65	0	429498	22	49	6	8	14	23	42	188	100	Male	Man	1	0	0	0	0	6	6	6
DACOH1REN	mac	11:11:58	1	avoid_ap	7	fixation	733	1	66	0	431016	22	49	6	8	14	23	42	188	100	Male	Man	1	0	0	0	0	6	6	6
DACOH1REN	mac	11:11:58	1	avoid_ap	7	SedenApproach_ManikinTop	1319	1	67	49	434353	22	49	6	7	14	23	42	188	100	Male	Man	1	0	0	0	0	6	6	6
DACOH1REN	mac	11:11:58	1	avoid_ap	7	fixation	517	1	68	0	434873	22	49	6	7	14	23	42	188	100	Male	Man	1	0	0	0	0	6	6	6
DACOH1REN	mac	11:11:58	1	avoid_ap	7	SedenApproach_ManikinBottom	1132	1	69	22	438015	22	49	6	12	14	23	42	188	100	Male	Man	1	0	0	0	0	6	6	6
DACOH1REN	mac	11:11:58	1	avoid_ap	7	fixation	614	1	70	0	438632	22	49	6	12	14	23	42	188	100	Male	Man	1	0	0	0	0	6	6	6
DACOH1REN	mac	11:11:58	1	avoid_ap	7	ApAvoid_ManikinBottom	770	1	71	49	441422	22	49	3	12	14	23	42	188	100	Male	Man	1	0	0	0	0	6	6	6
DACOH1REN	mac	11:11:58	1	avoid_ap	7	fixation	682	1	72	0	442115	22	49	3	12	14	23	42	188	100	Male	Man	1	0	0	0	0	6	6	6
DACOH1REN	mac	11:11:58	1	avoid_ap	7	ApAvoid_ManikinBottom	721	1	73	49	444854	22	49	5	12	14	23	42	188	100	Male	Man	1	0	0	0	0	6	6	6
DACOH1REN	mac	11:11:58	1	avoid_ap	7	fixation	518	1	74	0	445375	22	49	5	12	14	23	42	188	100	Male	Man	1	0	0	0	0	6	6	6
DACOH1REN	mac	11:11:58	1	avoid_ap	7	SedenApproach_ManikinTop	1080	1	75	49	448464	22	49	5	11	14	23	42	188	100	Male	Man	1	0	0	0	0	6	6	6
DACOH1REN	mac	11:11:58	1	avoid_ap	7	fixation	504	1	76	0	448971	22	49	5	11	14	23	42	188	100	Male	Man	1	0	0	0	0	6	6	6
DACOH1REN	mac	11:11:58	1	avoid_ap	7	ApAvoid_ManikinBottom	588	1	77	49	451571	22	49	2	11	14	23	42	188	100	Male	Man	1	0	0	0	0	6	6	6
DACOH1REN	mac	11:11:58	1	avoid_ap	7	fixation	630	1	78	0	452202	22	49	2	11	14	23	42	188	100	Male	Man	1	0	0	0	0	6	6	6
DACOH1REN	mac	11:11:58	1	avoid_ap	7	ApAvoid_ManikinBottom	754	0	79	22	453970	22	49	4	11	14	23	42	188	100	Male	Man	1	0	0	0	0	6	6	6
DACOH1REN	mac	11:11:58	1	avoid_ap	7	error	0	0	80	0	453979	22	49	4	11	14	23	42	188	100	Male	Man	1	0	0	0	0	6	6	6
DACOH1REN	mac	11:11:58	1	avoid_ap	7	fixation	588	1	81	0	455360	22	49	4	11	14	23	42	188	100	Male	Man	1	0	0	0	0	6	6	6
DACOH1REN	mac	11:11:58	1	avoid_ap	7	SedenApproach_ManikinBottom	1454	1	82	22	458821	22	49	4	10	14	23	42	188	100	Male	Man	1	0	0	0	0	6	6	6
DACOH1REN	mac	11:11:58	1	avoid_ap	7	fixation	529	1	83	0	459352	22	49	4	10	14	23	42	188	100	Male	Man	1	0	0	0	0	6	6	6
DACOH1REN	mac	11:11:58	1	avoid_ap	7	SedenApproach_ManikinTop	1160	1	84	49	462525	22	49	4	9	14	23	42	188	100	Male	Man	1	0	0	0	0	6	6	6
DACOH1REN	mac	11:11:58	1	avoid_ap	7	fixation	725	1	85	0	463252	22	49	4	9	14	23	42	188	100	Male	Man	1	0	0	0	0	6	6	6
DACOH1REN	mac	11:11:58	1	avoid_ap	7	SedenApproach_ManikinTop	2240	1	86	49	467505	22	49	4	12	14	23	42	188	100	Male	Man	1	0	0	0	0	6	6	6
DACOH1REN	mac	11:11:58	1	avoid_ap	7	fixation	534	1	87	0	468042	22	49	4	12	14	23	42	188	100	Male	Man	1	0	0	0	0	6	6	6
DACOH1REN	mac	11:11:58	1	avoid_ap	7	ApAvoid_ManikinTop	2264	1	88	22	472312	22	49	1	12	14	23	42	188	100	Male	Man	1	0	0	0	0	6	6	6
DACOH1REN	mac	11:11:58	1	avoid_ap	7	fixation	574	1	89	0	472889	22	49	1	12	14	23	42	188	100	Male	Man	1	0	0	0	0	6	6	6
DACOH1REN	mac	11:11:58	1	avoid_ap	7	SedenApproach_ManikinBottom	3588	1	90	22	478489	22	49	1	7	14	23	42	188	100	Male	Man	1	0	0	0	0	6	6	6
DACOH1REN	mac	11:11:58	1	avoid_ap	7	fixation	553	1	91	0	479045	22	49	1	7	14	23	42	188	100	Male	Man	1	0	0	0	0	6	6	6
DACOH1REN	mac	11:11:58	1	avoid_ap	7	SedenApproach_ManikinTop	688	1	92	49	481754	22	49	1	10	14	23	42	188	100	Male	Man	1	0	0	0	0	6	6	6
DACOH1REN	mac	11:11:58	1	avoid_ap	7	fixation	591	1	93	0	482348	22	49	1	10	14	23	42	188	100	Male	Man	1	0	0	0	0	6	6	6
DACOH1REN	mac	11:11:58	1	avoid_ap	7	ApAvoid_ManikinBottom	554	1	94	49	484920	22	49	6	10	14	23	42	188	100	Male	Man	1	0	0	0	0	6	6	6
DACOH1REN	mac	11:11:58	1	avoid_ap	7	fixation	681	1	95	0	485604	22	49	6	10	14	23	42	188	100	Male	Man	1	0	0	0	0	6	6	6
DACOH1REN	mac	11:11:58	1	avoid_ap	7	SedenApproach_ManikinBottom	815	1	96	22	488430	22	49	6	8	14	23	42	188	100	Male	Man	1	0	0	0	0	6	6	6
DACOH1REN	mac	11:11:58	1	avoid_ap	7	fixation	654	1	97	0	489087	22	49	6	8	14	23	42	188	100	Male	Man	1	0	0	0	0	6	6	6
DACOH1REN	mac	11:11:58	1	avoid_ap	7	SedenApproach_ManikinBottom	549	1	98	22	491648	22	49	6	11	14	23	42	188	100	Male	Man	1	0	0	0	0	6	6	6
DACOH1REN	mac	11:11:58	1	reminder	8	reminder	1837	1	1	57	493504	22	49	6	11	14	23	42	188	100	Male	Man	1	0	0	0	0	6	6	6
DACOH1REN	mac	11:11:58	1	images	9	instructionimages	7000	0	1	0	500507	22	49	6	11	14	23	42	188	100	Male	Man	1	0	0	0	0	6	6	6
DACOH1REN	mac	11:11:58	1	approach_ap	10	fixation	682	1	1	0	503374	22	49	6	11	14	23	42	188	100	Male	Man	1	0	0	0	0	6	6	6
DACOH1REN	mac	11:11:58	1	approach_ap	10	ApApproach_ManikinTop	614	1	2	49	505996	22	49	4	11	14	23	42	188	100	Male	Man	1	0	0	0	0	6	6	6
DACOH1REN	mac	11:11:58	1	approach_ap	10	fixation	601	1	3	0	506600	22	49	4	11	14	23	42	188	100	Male	Man	1	0	0	0	0	6	6	6
DACOH1REN	mac	11:11:58	1	approach_ap	10	ApApproach_ManikinBottom	530	1	4	22	509145	22	49	6	11	14	23	42	188	100	Male	Man	1	0	0	0	0	6	6	6
DACOH1REN	mac	11:11:58	1	approach_ap	10	fixation	719	1	5	0	509868	22	49	6	11	14	23	42	188	100	Male	Man	1	0	0	0	0	6	6	6
DACOH1REN	mac	11:11:58	1	approach_ap	10	SedenAvoid_ManikinBottom	649	1	6	49	512531	22	49	6	9	14	23	42	188	100	Male	Man	1	0	0	0	0	6	6	6
DACOH1REN	mac	11:11:58	1	approach_ap	10	fixation	682	1	7	0	513216	22	49	6	9	14	23	42	188	100	Male	Man	1	0	0	0	0	6	6	6
DACOH1REN	mac	11:11:58	1	approach_ap	10	ApApproach_ManikinBottom	587	1	8	22	515818	22	49	1	9	14	23	42	188	100	Male	Man	1	0	0	0	0	6	6	6
DACOH1REN	mac	11:11:58	1	approach_ap	10	fixation	678	1	9	0	516499	22	49	1	9	14	23	42	188	100	Male	Man	1	0	0	0	0	6	6	6
DACOH1REN	mac	11:11:58	1	approach_ap	10	SedenAvoid_ManikinBottom	646	1	10	49	519162	22	49	1	11	14	23	42	188	100	Male	Man	1	0	0	0	0	6	6	6
DACOH1REN	mac	11:11:58	1	approach_ap	10	fixation	612	1	11	0	519777	22	49	1	11	14	23	42	188	100	Male	Man	1	0	0	0	0	6	6	6
DACOH1REN	mac	11:11:58	1	approach_ap	10	SedenAvoid_ManikinTop	1071	1	12	22	522871	22	49	1	10	14	23	42	188	100	Male	Man	1	0	0	0	0	6	6	6
DACOH1REN	mac	11:11:58	1	approach_ap	10	fixation	608	1	13	0	523489	22	49	1	10	14	23	42	188	100	Male	Man	1	0	0	0	0	6	6	6
DACOH1REN	mac	11:11:58	1	approach_ap	10	ApApproach_ManikinBottom	916	1	14	22	526415	22	49	5	10	14	23	42	188	100	Male	Man	1	0	0	0	0	6	6	6
DACOH1REN	mac	11:11:58	1	approach_ap	10	fixation	524	1	15	0	526942	22	49	5	10	14	23	42	188	100	Male	Man	1	0	0	0	0	6	6	6
DACOH1REN	mac	11:11:58	1	approach_ap	10	SedenAvoid_ManikinTop	554	1	16	22	529503	22	49	5	8	14	23	42	188	100	Male	Man	1	0	0	0	0	6	6	6
DACOH1REN	mac	11:11:58	1	approach_ap	10	fixation	668	1	17	0	530174	22	49	5	8	14	23	42	188	100	Male	Man	1	0	0	0	0	6	6	6
DACOH1REN	mac	11:11:58	1	approach_ap	10	ApApproach_ManikinTop	681	1	18	49	532863	22	49	3	8	14	23	42	188	100	Male	Man	1	0	0	0	0	6	6	6
DACOH1REN	mac	11:11:58	1	approach_ap	10	fixation	582	1	19	0	533447	22	49	3	8	14	23	42	188	100	Male	Man	1	0	0	0	0	6	6	6
DACOH1REN	mac	11:11:58	1	approach_ap	10	ApApproach_ManikinBottom	664	1	20	22	536130	22	49	2	8	14	23	42	188	100	Male	Man	1	0	0	0	0	6	6	6
DACOH1REN	mac	11:11:58	1	approach_ap	10	fixation	615	1	21	0	536749	22	49	2	8	14	23	42	188	100	Male	Man	1	0	0	0	0	6	6	6
DACOH1REN	mac	11:11:58	1	approach_ap	10	ApApproach_ManikinBottom	810	1	22	22	539575	22	49	2	8	14	23	42	188	100	Male	Man	1	0	0	0	0	6	6	6
DACOH1REN	mac	11:11:58	1	approach_ap	10	fixation	732	1	23	0	540308	22	49	2	8	14	23	42	188	100	Male	Man	1	0	0	0	0	6	6	6
DACOH1REN	mac	11:11:58	1	approach_ap	10	SedenAvoid_ManikinBottom	568	1	24	49	542884	22	49	2	7	14	23	42	188	100	Male	Man	1	0	0	0	0	6	6	6
DACOH1REN	mac	11:11:58	1	approach_ap	10	fixation	681	1	25	0	543568	22	49	2	7	14	23	42	188	100	Male	Man	1	0	0	0	0	6	6	6
DACOH1REN	mac	11:11:58	1	approach_ap	10	ApApproach_ManikinBottom	707	1	26	22	546288	22	49	3	7	14	23	42	188	100	Male	Man	1	0	0	0	0	6	6	6
DACOH1REN	mac	11:11:58	1	approach_ap	10	fixation	694	1	27	0	546985	22	49	3	7	14	23	42	188	100	Male	Man	1	0	0	0	0	6	6	6
DACOH1REN	mac	11:11:58	1	approach_ap	10	ApApproach_ManikinBottom	976	1	28	22	549974	22	49	5	7	14	23	42	188	100	Male	Man	1	0	0	0	0	6	6	6
DACOH1REN	mac	11:11:58	1	approach_ap	10	fixation	524	1	29	0	550500	22	49	5	7	14	23	42	188	100	Male	Man	1	0	0	0	0	6	6	6
DACOH1REN	mac	11:11:58	1	approach_ap	10	SedenAvoid_ManikinBottom	1537	1	30	49	554054	22	49	5	12	14	23	42	188	100	Male	Man	1	0	0	0	0	6	6	6
DACOH1REN	mac	11:11:58	1	approach_ap	10	fixation	698	1	31	0	554754	22	49	5	12	14	23	42	188	100	Male	Man	1	0	0	0	0	6	6	6
DACOH1REN	mac	11:11:58	1	approach_ap	10	ApApproach_ManikinTop	1262	1	32	49	558029	22	49	1	12	14	23	42	188	100	Male	Man	1	0	0	0	0	6	6	6
DACOH1REN	mac	11:11:58	1	approach_ap	10	fixation	603	1	33	0	558634	22	49	1	12	14	23	42	188	100	Male	Man	1	0	0	0	0	6	6	6
DACOH1REN	mac	11:11:58	1	approach_ap	10	ApApproach_ManikinTop	502	1	34	49	561151	22	49	6	12	14	23	42	188	100	Male	Man	1	0	0	0	0	6	6	6
DACOH1REN	mac	11:11:58	1	approach_ap	10	fixation	504	1	35	0	561658	22	49	6	12	14	23	42	188	100	Male	Man	1	0	0	0	0	6	6	6
DACOH1REN	mac	11:11:58	1	approach_ap	10	ApApproach_ManikinTop	587	1	36	49	564252	22	49	4	12	14	23	42	188	100	Male	Man	1	0	0	0	0	6	6	6
DACOH1REN	mac	11:11:58	1	approach_ap	10	fixation	530	1	37	0	564785	22	49	4	12	14	23	42	188	100	Male	Man	1	0	0	0	0	6	6	6
DACOH1REN	mac	11:11:58	1	approach_ap	10	SedenAvoid_ManikinTop	1523	1	38	22	568322	22	49	4	11	14	23	42	188	100	Male	Man	1	0	0	0	0	6	6	6
DACOH1REN	mac	11:11:58	1	approach_ap	10	fixation	548	1	39	0	568872	22	49	4	11	14	23	42	188	100	Male	Man	1	0	0	0	0	6	6	6
DACOH1REN	mac	11:11:58	1	approach_ap	10	ApApproach_ManikinTop	2758	1	40	49	573639	22	49	6	11	14	23	42	188	100	Male	Man	1	0	0	0	0	6	6	6
DACOH1REN	mac	11:11:58	1	approach_ap	10	fixation	512	1	41	0	574154	22	49	6	11	14	23	42	188	100	Male	Man	1	0	0	0	0	6	6	6
DACOH1REN	mac	11:11:58	1	approach_ap	10	ApApproach_ManikinTop	442	1	42	49	576607	22	49	5	11	14	23	42	188	100	Male	Man	1	0	0	0	0	6	6	6
DACOH1REN	mac	11:11:58	1	approach_ap	10	fixation	537	1	43	0	577147	22	49	5	11	14	23	42	188	100	Male	Man	1	0	0	0	0	6	6	6
DACOH1REN	mac	11:11:58	1	approach_ap	10	ApApproach_ManikinTop	579	1	44	49	579743	22	49	4	11	14	23	42	188	100	Male	Man	1	0	0	0	0	6	6	6
DACOH1REN	mac	11:11:58	1	approach_ap	10	fixation	689	1	45	0	580435	22	49	4	11	14	23	42	188	100	Male	Man	1	0	0	0	0	6	6	6
DACOH1REN	mac	11:11:58	1	approach_ap	10	SedenAvoid_ManikinBottom	799	1	46	49	583248	22	49	4	8	14	23	42	188	100	Male	Man	1	0	0	0	0	6	6	6
DACOH1REN	mac	11:11:58	1	approach_ap	10	fixation	652	1	47	0	583903	22	49	4	8	14	23	42	188	100	Male	Man	1	0	0	0	0	6	6	6
DACOH1REN	mac	11:11:58	1	approach_ap	10	SedenAvoid_ManikinTop	688	1	48	22	586601	22	49	4	9	14	23	42	188	100	Male	Man	1	0	0	0	0	6	6	6
DACOH1REN	mac	11:11:58	1	approach_ap	10	fixation	692	1	49	0	587296	22	49	4	9	14	23	42	188	100	Male	Man	1	0	0	0	0	6	6	6
DACOH1REN	mac	11:11:58	1	approach_ap	10	SedenAvoid_ManikinBottom	569	1	50	49	589885	22	49	4	10	14	23	42	188	100	Male	Man	1	0	0	0	0	6	6	6
DACOH1REN	mac	11:11:58	1	approach_ap	10	fixation	702	1	51	0	590590	22	49	4	10	14	23	42	188	100	Male	Man	1	0	0	0	0	6	6	6
DACOH1REN	mac	11:11:58	1	approach_ap	10	ApApproach_ManikinBottom	696	1	52	22	593295	22	49	2	10	14	23	42	188	100	Male	Man	1	0	0	0	0	6	6	6
DACOH1REN	mac	11:11:58	1	approach_ap	10	fixation	525	1	53	0	593824	22	49	2	10	14	23	42	188	100	Male	Man	1	0	0	0	0	6	6	6
DACOH1REN	mac	11:11:58	1	approach_ap	10	SedenAvoid_ManikinBottom	1322	1	54	49	597153	22	49	2	7	14	23	42	188	100	Male	Man	1	0	0	0	0	6	6	6
DACOH1REN	mac	11:11:58	1	approach_ap	10	fixation	627	1	55	0	597783	22	49	2	7	14	23	42	188	100	Male	Man	1	0	0	0	0	6	6	6
DACOH1REN	mac	11:11:58	1	approach_ap	10	SedenAvoid_ManikinTop	441	1	56	22	600240	22	49	2	12	14	23	42	188	100	Male	Man	1	0	0	0	0	6	6	6
DACOH1REN	mac	11:11:58	1	approach_ap	10	fixation	712	1	57	0	600955	22	49	2	12	14	23	42	188	100	Male	Man	1	0	0	0	0	6	6	6
DACOH1REN	mac	11:11:58	1	approach_ap	10	SedenAvoid_ManikinTop	836	0	58	49	602800	22	49	2	10	14	23	42	188	100	Male	Man	1	0	0	0	0	6	6	6
DACOH1REN	mac	11:11:58	1	approach_ap	10	error	0	0	59	0	602811	22	49	2	10	14	23	42	188	100	Male	Man	1	0	0	0	0	6	6	6
DACOH1REN	mac	11:11:58	1	approach_ap	10	fixation	591	1	60	0	604195	22	49	2	10	14	23	42	188	100	Male	Man	1	0	0	0	0	6	6	6
DACOH1REN	mac	11:11:58	1	approach_ap	10	SedenAvoid_ManikinBottom	608	1	61	49	606822	22	49	2	8	14	23	42	188	100	Male	Man	1	0	0	0	0	6	6	6
DACOH1REN	mac	11:11:58	1	approach_ap	10	fixation	542	1	62	0	607367	22	49	2	8	14	23	42	188	100	Male	Man	1	0	0	0	0	6	6	6
DACOH1REN	mac	11:11:58	1	approach_ap	10	ApApproach_ManikinTop	1002	1	63	49	610383	22	49	1	8	14	23	42	188	100	Male	Man	1	0	0	0	0	6	6	6
DACOH1REN	mac	11:11:58	1	approach_ap	10	fixation	521	1	64	0	610908	22	49	1	8	14	23	42	188	100	Male	Man	1	0	0	0	0	6	6	6
DACOH1REN	mac	11:11:58	1	approach_ap	10	ApApproach_ManikinBottom	528	1	65	22	613444	22	49	3	8	14	23	42	188	100	Male	Man	1	0	0	0	0	6	6	6
DACOH1REN	mac	11:11:58	1	approach_ap	10	fixation	643	1	66	0	614089	22	49	3	8	14	23	42	188	100	Male	Man	1	0	0	0	0	6	6	6
DACOH1REN	mac	11:11:58	1	approach_ap	10	SedenAvoid_ManikinTop	1175	1	67	22	617272	22	49	3	12	14	23	42	188	100	Male	Man	1	0	0	0	0	6	6	6
DACOH1REN	mac	11:11:58	1	approach_ap	10	fixation	658	1	68	0	617933	22	49	3	12	14	23	42	188	100	Male	Man	1	0	0	0	0	6	6	6
DACOH1REN	mac	11:11:58	1	approach_ap	10	ApApproach_ManikinBottom	1487	1	69	22	621434	22	49	5	12	14	23	42	188	100	Male	Man	1	0	0	0	0	6	6	6
DACOH1REN	mac	11:11:58	1	approach_ap	10	fixation	665	1	70	0	622102	22	49	5	12	14	23	42	188	100	Male	Man	1	0	0	0	0	6	6	6
DACOH1REN	mac	11:11:58	1	approach_ap	10	ApApproach_ManikinTop	796	1	71	49	624909	22	49	3	12	14	23	42	188	100	Male	Man	1	0	0	0	0	6	6	6
DACOH1REN	mac	11:11:58	1	approach_ap	10	fixation	725	1	72	0	625636	22	49	3	12	14	23	42	188	100	Male	Man	1	0	0	0	0	6	6	6
DACOH1REN	mac	11:11:58	1	approach_ap	10	SedenAvoid_ManikinTop	2962	1	73	22	630609	22	49	3	7	14	23	42	188	100	Male	Man	1	0	0	0	0	6	6	6
DACOH1REN	mac	11:11:58	1	approach_ap	10	fixation	525	1	74	0	631137	22	49	3	7	14	23	42	188	100	Male	Man	1	0	0	0	0	6	6	6
DACOH1REN	mac	11:11:58	1	approach_ap	10	ApApproach_ManikinTop	1627	1	75	49	634775	22	49	2	7	14	23	42	188	100	Male	Man	1	0	0	0	0	6	6	6
DACOH1REN	mac	11:11:58	1	approach_ap	10	fixation	704	1	76	0	635482	22	49	2	7	14	23	42	188	100	Male	Man	1	0	0	0	0	6	6	6
DACOH1REN	mac	11:11:58	1	approach_ap	10	SedenAvoid_ManikinTop	595	1	77	22	638093	22	49	2	9	14	23	42	188	100	Male	Man	1	0	0	0	0	6	6	6
DACOH1REN	mac	11:11:58	1	approach_ap	10	fixation	513	1	78	0	638609	22	49	2	9	14	23	42	188	100	Male	Man	1	0	0	0	0	6	6	6
DACOH1REN	mac	11:11:58	1	approach_ap	10	SedenAvoid_ManikinBottom	806	1	79	49	641437	22	49	2	11	14	23	42	188	100	Male	Man	1	0	0	0	0	6	6	6
DACOH1REN	mac	11:11:58	1	approach_ap	10	fixation	528	1	80	0	641977	22	49	2	11	14	23	42	188	100	Male	Man	1	0	0	0	0	6	6	6
DACOH1REN	mac	11:11:58	1	approach_ap	10	SedenAvoid_ManikinBottom	864	1	81	49	644862	22	49	2	9	14	23	42	188	100	Male	Man	1	0	0	0	0	6	6	6
DACOH1REN	mac	11:11:58	1	approach_ap	10	fixation	518	1	82	0	645382	22	49	2	9	14	23	42	188	100	Male	Man	1	0	0	0	0	6	6	6
DACOH1REN	mac	11:11:58	1	approach_ap	10	ApApproach_ManikinTop	871	1	83	49	648269	22	49	6	9	14	23	42	188	100	Male	Man	1	0	0	0	0	6	6	6
DACOH1REN	mac	11:11:58	1	approach_ap	10	fixation	520	1	84	0	648791	22	49	6	9	14	23	42	188	100	Male	Man	1	0	0	0	0	6	6	6
DACOH1REN	mac	11:11:58	1	approach_ap	10	SedenAvoid_ManikinBottom	4900	1	85	49	655714	22	49	6	7	14	23	42	188	100	Male	Man	1	0	0	0	0	6	6	6
DACOH1REN	mac	11:11:58	1	approach_ap	10	fixation	712	1	86	0	656429	22	49	6	7	14	23	42	188	100	Male	Man	1	0	0	0	0	6	6	6
DACOH1REN	mac	11:11:58	1	approach_ap	10	ApApproach_ManikinBottom	3276	1	87	22	661724	22	49	4	7	14	23	42	188	100	Male	Man	1	0	0	0	0	6	6	6
DACOH1REN	mac	11:11:58	1	approach_ap	10	fixation	548	1	88	0	662275	22	49	4	7	14	23	42	188	100	Male	Man	1	0	0	0	0	6	6	6
DACOH1REN	mac	11:11:58	1	approach_ap	10	ApApproach_ManikinBottom	3353	1	89	22	667652	22	49	1	7	14	23	42	188	100	Male	Man	1	0	0	0	0	6	6	6
DACOH1REN	mac	11:11:58	1	approach_ap	10	fixation	573	1	90	0	668228	22	49	1	7	14	23	42	188	100	Male	Man	1	0	0	0	0	6	6	6
DACOH1REN	mac	11:11:58	1	approach_ap	10	SedenAvoid_ManikinTop	1192	1	91	22	671441	22	49	1	8	14	23	42	188	100	Male	Man	1	0	0	0	0	6	6	6
DACOH1REN	mac	11:11:58	1	approach_ap	10	fixation	733	1	92	0	672175	22	49	1	8	14	23	42	188	100	Male	Man	1	0	0	0	0	6	6	6
DACOH1REN	mac	11:11:58	1	approach_ap	10	SedenAvoid_ManikinBottom	1483	1	93	49	675680	22	49	1	10	14	23	42	188	100	Male	Man	1	0	0	0	0	6	6	6
DACOH1REN	mac	11:11:58	1	approach_ap	10	fixation	637	1	94	0	676320	22	49	1	10	14	23	42	188	100	Male	Man	1	0	0	0	0	6	6	6
DACOH1REN	mac	11:11:58	1	approach_ap	10	SedenAvoid_ManikinTop	2752	1	95	22	681084	22	49	1	12	14	23	42	188	100	Male	Man	1	0	0	0	0	6	6	6
DACOH1REN	mac	11:11:58	1	approach_ap	10	fixation	541	1	96	0	681628	22	49	1	12	14	23	42	188	100	Male	Man	1	0	0	0	0	6	6	6
DACOH1REN	mac	11:11:58	1	approach_ap	10	SedenAvoid_ManikinTop	1850	1	97	22	685497	22	49	1	11	14	23	42	188	100	Male	Man	1	0	0	0	0	6	6	6
DACOH1REN	mac	11:11:58	1	reminder	11	reminder	1228	1	1	57	686741	22	49	1	11	14	23	42	188	100	Male	Man	1	0	0	0	0	6	6	6
DACOH1REN	mac	11:11:58	1	approach_circle	12	fixation	502	1	1	0	689443	22	49	1	11	14	23	42	188	100	Male	Man	1	0	0	0	0	6	6	6
DACOH1REN	mac	11:11:58	1	approach_circle	12	squareAvoid_ManikinTop	620	1	2	22	692083	22	49	1	11	14	22	42	188	100	Male	Man	1	0	0	0	0	6	6	6
DACOH1REN	mac	11:11:58	1	approach_circle	12	fixation	647	1	3	0	692733	22	49	1	11	14	22	42	188	100	Male	Man	1	0	0	0	0	6	6	6
DACOH1REN	mac	11:11:58	1	approach_circle	12	squareAvoid_ManikinBottom	512	1	4	49	695258	22	49	1	11	14	23	42	188	100	Male	Man	1	0	0	0	0	6	6	6
DACOH1REN	mac	11:11:58	1	approach_circle	12	fixation	700	1	5	0	695961	22	49	1	11	14	23	42	188	100	Male	Man	1	0	0	0	0	6	6	6
DACOH1REN	mac	11:11:58	1	approach_circle	12	squareAvoid_ManikinTop	666	1	6	22	698645	22	49	1	11	14	21	42	188	100	Male	Man	1	0	0	0	0	6	6	6
DACOH1REN	mac	11:11:58	1	approach_circle	12	fixation	524	1	7	0	699172	22	49	1	11	14	21	42	188	100	Male	Man	1	0	0	0	0	6	6	6
DACOH1REN	mac	11:11:58	1	approach_circle	12	squareAvoid_ManikinBottom	375	1	8	49	701555	22	49	1	11	14	24	42	188	100	Male	Man	1	0	0	0	0	6	6	6
DACOH1REN	mac	11:11:58	1	approach_circle	12	fixation	684	1	9	0	702240	22	49	1	11	14	24	42	188	100	Male	Man	1	0	0	0	0	6	6	6
DACOH1REN	mac	11:11:58	1	approach_circle	12	circleApproach_ManikinBottom	570	1	10	22	704835	22	49	1	11	16	24	42	188	100	Male	Man	1	0	0	0	0	6	6	6
DACOH1REN	mac	11:11:58	1	approach_circle	12	fixation	589	1	11	0	705435	22	49	1	11	16	24	42	188	100	Male	Man	1	0	0	0	0	6	6	6
DACOH1REN	mac	11:11:58	1	approach_circle	12	circleApproach_ManikinTop	389	1	12	49	707836	22	49	1	11	18	24	42	188	100	Male	Man	1	0	0	0	0	6	6	6
DACOH1REN	mac	11:11:58	1	approach_circle	12	fixation	686	1	13	0	708533	22	49	1	11	18	24	42	188	100	Male	Man	1	0	0	0	0	6	6	6
DACOH1REN	mac	11:11:58	1	approach_circle	12	squareAvoid_ManikinBottom	654	1	14	49	711201	22	49	1	11	18	19	42	188	100	Male	Man	1	0	0	0	0	6	6	6
DACOH1REN	mac	11:11:58	1	approach_circle	12	fixation	742	1	15	0	711946	22	49	1	11	18	19	42	188	100	Male	Man	1	0	0	0	0	6	6	6
DACOH1REN	mac	11:11:58	1	approach_circle	12	squareAvoid_ManikinTop	692	1	16	22	714656	22	49	1	11	18	20	42	188	100	Male	Man	1	0	0	0	0	6	6	6
DACOH1REN	mac	11:11:58	1	approach_circle	12	fixation	647	1	17	0	715306	22	49	1	11	18	20	42	188	100	Male	Man	1	0	0	0	0	6	6	6
DACOH1REN	mac	11:11:58	1	approach_circle	12	circleApproach_ManikinTop	414	1	18	49	717727	22	49	1	11	17	20	42	188	100	Male	Man	1	0	0	0	0	6	6	6
DACOH1REN	mac	11:11:58	1	approach_circle	12	fixation	544	1	19	0	718273	22	49	1	11	17	20	42	188	100	Male	Man	1	0	0	0	0	6	6	6
DACOH1REN	mac	11:11:58	1	approach_circle	12	circleApproach_ManikinTop	458	1	20	49	720738	22	49	1	11	13	20	42	188	100	Male	Man	1	0	0	0	0	6	6	6
DACOH1REN	mac	11:11:58	1	approach_circle	12	fixation	528	1	21	0	721269	22	49	1	11	13	20	42	188	100	Male	Man	1	0	0	0	0	6	6	6
DACOH1REN	mac	11:11:58	1	approach_circle	12	squareAvoid_ManikinBottom	492	1	22	49	723771	22	49	1	11	13	24	42	188	100	Male	Man	1	0	0	0	0	6	6	6
DACOH1REN	mac	11:11:58	1	approach_circle	12	fixation	519	1	23	0	724293	22	49	1	11	13	24	42	188	100	Male	Man	1	0	0	0	0	6	6	6
DACOH1REN	mac	11:11:58	1	approach_circle	12	squareAvoid_ManikinTop	803	1	24	22	727117	22	49	1	11	13	22	42	188	100	Male	Man	1	0	0	0	0	6	6	6
DACOH1REN	mac	11:11:58	1	approach_circle	12	fixation	726	1	25	0	727845	22	49	1	11	13	22	42	188	100	Male	Man	1	0	0	0	0	6	6	6
DACOH1REN	mac	11:11:58	1	approach_circle	12	squareAvoid_ManikinTop	603	1	26	22	730465	22	49	1	11	13	19	42	188	100	Male	Man	1	0	0	0	0	6	6	6
DACOH1REN	mac	11:11:58	1	approach_circle	12	fixation	518	1	27	0	730986	22	49	1	11	13	19	42	188	100	Male	Man	1	0	0	0	0	6	6	6
DACOH1REN	mac	11:11:58	1	approach_circle	12	squareAvoid_ManikinTop	748	1	28	22	733744	22	49	1	11	13	21	42	188	100	Male	Man	1	0	0	0	0	6	6	6
DACOH1REN	mac	11:11:58	1	approach_circle	12	fixation	647	1	29	0	734395	22	49	1	11	13	21	42	188	100	Male	Man	1	0	0	0	0	6	6	6
DACOH1REN	mac	11:11:58	1	approach_circle	12	circleApproach_ManikinTop	640	1	30	49	737052	22	49	1	11	14	21	42	188	100	Male	Man	1	0	0	0	0	6	6	6
DACOH1REN	mac	11:11:58	1	approach_circle	12	fixation	557	1	31	0	737612	22	49	1	11	14	21	42	188	100	Male	Man	1	0	0	0	0	6	6	6
DACOH1REN	mac	11:11:58	1	approach_circle	12	squareAvoid_ManikinBottom	2548	1	32	49	742178	22	49	1	11	14	20	42	188	100	Male	Man	1	0	0	0	0	6	6	6
DACOH1REN	mac	11:11:58	1	approach_circle	12	fixation	630	1	33	0	742811	22	49	1	11	14	20	42	188	100	Male	Man	1	0	0	0	0	6	6	6
DACOH1REN	mac	11:11:58	1	approach_circle	12	circleApproach_ManikinTop	657	1	34	49	745488	22	49	1	11	15	20	42	188	100	Male	Man	1	0	0	0	0	6	6	6
DACOH1REN	mac	11:11:58	1	approach_circle	12	fixation	709	1	35	0	746199	22	49	1	11	15	20	42	188	100	Male	Man	1	0	0	0	0	6	6	6
DACOH1REN	mac	11:11:58	1	approach_circle	12	squareAvoid_ManikinBottom	687	1	36	49	748900	22	49	1	11	15	23	42	188	100	Male	Man	1	0	0	0	0	6	6	6
DACOH1REN	mac	11:11:58	1	approach_circle	12	fixation	571	1	37	0	749474	22	49	1	11	15	23	42	188	100	Male	Man	1	0	0	0	0	6	6	6
DACOH1REN	mac	11:11:58	1	approach_circle	12	circleApproach_ManikinTop	961	1	38	49	752458	22	49	1	11	15	23	42	188	100	Male	Man	1	0	0	0	0	6	6	6
DACOH1REN	mac	11:11:58	1	approach_circle	12	fixation	559	1	39	0	753020	22	49	1	11	15	23	42	188	100	Male	Man	1	0	0	0	0	6	6	6
DACOH1REN	mac	11:11:58	1	approach_circle	12	squareAvoid_ManikinBottom	609	0	40	22	754638	22	49	1	11	15	20	42	188	100	Male	Man	1	0	0	0	0	6	6	6
DACOH1REN	mac	11:11:58	1	approach_circle	12	error	0	0	41	0	754642	22	49	1	11	15	20	42	188	100	Male	Man	1	0	0	0	0	6	6	6
DACOH1REN	mac	11:11:58	1	approach_circle	12	fixation	620	1	42	0	756059	22	49	1	11	15	20	42	188	100	Male	Man	1	0	0	0	0	6	6	6
DACOH1REN	mac	11:11:58	1	approach_circle	12	circleApproach_ManikinTop	619	1	43	49	758699	22	49	1	11	18	20	42	188	100	Male	Man	1	0	0	0	0	6	6	6
DACOH1REN	mac	11:11:58	1	approach_circle	12	fixation	608	1	44	0	759310	22	49	1	11	18	20	42	188	100	Male	Man	1	0	0	0	0	6	6	6
DACOH1REN	mac	11:11:58	1	approach_circle	12	squareAvoid_ManikinBottom	605	1	45	49	761934	22	49	1	11	18	19	42	188	100	Male	Man	1	0	0	0	0	6	6	6
DACOH1REN	mac	11:11:58	1	approach_circle	12	fixation	716	1	46	0	762662	22	49	1	11	18	19	42	188	100	Male	Man	1	0	0	0	0	6	6	6
DACOH1REN	mac	11:11:58	1	approach_circle	12	circleApproach_ManikinBottom	809	1	47	22	765487	22	49	1	11	14	19	42	188	100	Male	Man	1	0	0	0	0	6	6	6
DACOH1REN	mac	11:11:58	1	approach_circle	12	fixation	547	1	48	0	766037	22	49	1	11	14	19	42	188	100	Male	Man	1	0	0	0	0	6	6	6
DACOH1REN	mac	11:11:58	1	approach_circle	12	squareAvoid_ManikinTop	620	1	49	22	768665	22	49	1	11	14	21	42	188	100	Male	Man	1	0	0	0	0	6	6	6
DACOH1REN	mac	11:11:58	1	approach_circle	12	fixation	617	1	50	0	769285	22	49	1	11	14	21	42	188	100	Male	Man	1	0	0	0	0	6	6	6
DACOH1REN	mac	11:11:58	1	approach_circle	12	circleApproach_ManikinBottom	3219	0	51	49	773513	22	49	1	11	13	21	42	188	100	Male	Man	1	0	0	0	0	6	6	6
DACOH1REN	mac	11:11:58	1	approach_circle	12	error	0	0	52	0	773524	22	49	1	11	13	21	42	188	100	Male	Man	1	0	0	0	0	6	6	6
DACOH1REN	mac	11:11:58	1	approach_circle	12	fixation	638	1	53	0	774954	22	49	1	11	13	21	42	188	100	Male	Man	1	0	0	0	0	6	6	6
DACOH1REN	mac	11:11:58	1	approach_circle	12	circleApproach_ManikinBottom	538	1	54	22	777501	22	49	1	11	17	21	42	188	100	Male	Man	1	0	0	0	0	6	6	6
DACOH1REN	mac	11:11:58	1	approach_circle	12	fixation	659	1	55	0	778163	22	49	1	11	17	21	42	188	100	Male	Man	1	0	0	0	0	6	6	6
DACOH1REN	mac	11:11:58	1	approach_circle	12	squareAvoid_ManikinBottom	2042	0	56	22	781221	22	49	1	11	17	22	42	188	100	Male	Man	1	0	0	0	0	6	6	6
DACOH1REN	mac	11:11:58	1	approach_circle	12	error	0	0	57	0	781224	22	49	1	11	17	22	42	188	100	Male	Man	1	0	0	0	0	6	6	6
DACOH1REN	mac	11:11:58	1	approach_circle	12	fixation	714	1	58	0	782736	22	49	1	11	17	22	42	188	100	Male	Man	1	0	0	0	0	6	6	6
DACOH1REN	mac	11:11:58	1	approach_circle	12	squareAvoid_ManikinBottom	704	1	59	49	785450	22	49	1	11	17	24	42	188	100	Male	Man	1	0	0	0	0	6	6	6
DACOH1REN	mac	11:11:58	1	approach_circle	12	fixation	703	1	60	0	786155	22	49	1	11	17	24	42	188	100	Male	Man	1	0	0	0	0	6	6	6
DACOH1REN	mac	11:11:58	1	approach_circle	12	circleApproach_ManikinBottom	1984	1	61	22	790146	22	49	1	11	16	24	42	188	100	Male	Man	1	0	0	0	0	6	6	6
DACOH1REN	mac	11:11:58	1	approach_circle	12	fixation	581	1	62	0	790729	22	49	1	11	16	24	42	188	100	Male	Man	1	0	0	0	0	6	6	6
DACOH1REN	mac	11:11:58	1	approach_circle	12	squareAvoid_ManikinBottom	822	1	63	49	793568	22	49	1	11	16	23	42	188	100	Male	Man	1	0	0	0	0	6	6	6
DACOH1REN	mac	11:11:58	1	approach_circle	12	fixation	740	1	64	0	794311	22	49	1	11	16	23	42	188	100	Male	Man	1	0	0	0	0	6	6	6
DACOH1REN	mac	11:11:58	1	approach_circle	12	circleApproach_ManikinTop	681	1	65	49	797010	22	49	1	11	13	23	42	188	100	Male	Man	1	0	0	0	0	6	6	6
DACOH1REN	mac	11:11:58	1	approach_circle	12	fixation	605	1	66	0	797618	22	49	1	11	13	23	42	188	100	Male	Man	1	0	0	0	0	6	6	6
DACOH1REN	mac	11:11:58	1	approach_circle	12	squareAvoid_ManikinTop	910	0	67	49	799538	22	49	1	11	13	24	42	188	100	Male	Man	1	0	0	0	0	6	6	6
DACOH1REN	mac	11:11:58	1	approach_circle	12	error	0	0	68	0	799541	22	49	1	11	13	24	42	188	100	Male	Man	1	0	0	0	0	6	6	6
DACOH1REN	mac	11:11:58	1	approach_circle	12	fixation	703	1	69	0	801043	22	49	1	11	13	24	42	188	100	Male	Man	1	0	0	0	0	6	6	6
DACOH1REN	mac	11:11:58	1	approach_circle	12	circleApproach_ManikinTop	1063	1	70	49	804126	22	49	1	11	15	24	42	188	100	Male	Man	1	0	0	0	0	6	6	6
DACOH1REN	mac	11:11:58	1	approach_circle	12	fixation	525	1	71	0	804653	22	49	1	11	15	24	42	188	100	Male	Man	1	0	0	0	0	6	6	6
DACOH1REN	mac	11:11:58	1	approach_circle	12	circleApproach_ManikinTop	437	1	72	49	807099	22	49	1	11	14	24	42	188	100	Male	Man	1	0	0	0	0	6	6	6
DACOH1REN	mac	11:11:58	1	approach_circle	12	fixation	542	1	73	0	807644	22	49	1	11	14	24	42	188	100	Male	Man	1	0	0	0	0	6	6	6
DACOH1REN	mac	11:11:58	1	approach_circle	12	squareAvoid_ManikinTop	804	1	74	22	810466	22	49	1	11	14	19	42	188	100	Male	Man	1	0	0	0	0	6	6	6
DACOH1REN	mac	11:11:58	1	approach_circle	12	fixation	623	1	75	0	811092	22	49	1	11	14	19	42	188	100	Male	Man	1	0	0	0	0	6	6	6
DACOH1REN	mac	11:11:58	1	approach_circle	12	squareAvoid_ManikinTop	512	1	76	22	813623	22	49	1	11	14	22	42	188	100	Male	Man	1	0	0	0	0	6	6	6
DACOH1REN	mac	11:11:58	1	approach_circle	12	fixation	605	1	77	0	814231	22	49	1	11	14	22	42	188	100	Male	Man	1	0	0	0	0	6	6	6
DACOH1REN	mac	11:11:58	1	approach_circle	12	squareAvoid_ManikinTop	466	1	78	22	816712	22	49	1	11	14	21	42	188	100	Male	Man	1	0	0	0	0	6	6	6
DACOH1REN	mac	11:11:58	1	approach_circle	12	fixation	638	1	79	0	817353	22	49	1	11	14	21	42	188	100	Male	Man	1	0	0	0	0	6	6	6
DACOH1REN	mac	11:11:58	1	approach_circle	12	circleApproach_ManikinBottom	1210	1	80	22	820572	22	49	1	11	16	21	42	188	100	Male	Man	1	0	0	0	0	6	6	6
DACOH1REN	mac	11:11:58	1	approach_circle	12	fixation	732	1	81	0	821307	22	49	1	11	16	21	42	188	100	Male	Man	1	0	0	0	0	6	6	6
DACOH1REN	mac	11:11:58	1	approach_circle	12	circleApproach_ManikinTop	586	1	82	49	823915	22	49	1	11	17	21	42	188	100	Male	Man	1	0	0	0	0	6	6	6
DACOH1REN	mac	11:11:58	1	approach_circle	12	fixation	645	1	83	0	824571	22	49	1	11	17	21	42	188	100	Male	Man	1	0	0	0	0	6	6	6
DACOH1REN	mac	11:11:58	1	approach_circle	12	circleApproach_ManikinBottom	407	1	84	22	826984	22	49	1	11	18	21	42	188	100	Male	Man	1	0	0	0	0	6	6	6
DACOH1REN	mac	11:11:58	1	approach_circle	12	fixation	736	1	85	0	827722	22	49	1	11	18	21	42	188	100	Male	Man	1	0	0	0	0	6	6	6
DACOH1REN	mac	11:11:58	1	approach_circle	12	squareAvoid_ManikinTop	856	1	86	22	830584	22	49	1	11	18	20	42	188	100	Male	Man	1	0	0	0	0	6	6	6
DACOH1REN	mac	11:11:58	1	approach_circle	12	fixation	543	1	87	0	831129	22	49	1	11	18	20	42	188	100	Male	Man	1	0	0	0	0	6	6	6
DACOH1REN	mac	11:11:58	1	approach_circle	12	circleApproach_ManikinTop	867	1	88	49	834013	22	49	1	11	16	20	42	188	100	Male	Man	1	0	0	0	0	6	6	6
DACOH1REN	mac	11:11:58	1	approach_circle	12	fixation	646	1	89	0	834662	22	49	1	11	16	20	42	188	100	Male	Man	1	0	0	0	0	6	6	6
DACOH1REN	mac	11:11:58	1	approach_circle	12	circleApproach_ManikinBottom	522	1	90	22	837201	22	49	1	11	15	20	42	188	100	Male	Man	1	0	0	0	0	6	6	6
DACOH1REN	mac	11:11:58	1	approach_circle	12	fixation	691	1	91	0	837894	22	49	1	11	15	20	42	188	100	Male	Man	1	0	0	0	0	6	6	6
DACOH1REN	mac	11:11:58	1	approach_circle	12	circleApproach_ManikinBottom	631	1	92	22	840543	22	49	1	11	14	20	42	188	100	Male	Man	1	0	0	0	0	6	6	6
DACOH1REN	mac	11:11:58	1	approach_circle	12	fixation	703	1	93	0	841249	22	49	1	11	14	20	42	188	100	Male	Man	1	0	0	0	0	6	6	6
DACOH1REN	mac	11:11:58	1	approach_circle	12	circleApproach_ManikinBottom	484	1	94	22	843745	22	49	1	11	13	20	42	188	100	Male	Man	1	0	0	0	0	6	6	6
DACOH1REN	mac	11:11:58	1	approach_circle	12	fixation	612	1	95	0	844360	22	49	1	11	13	20	42	188	100	Male	Man	1	0	0	0	0	6	6	6
DACOH1REN	mac	11:11:58	1	approach_circle	12	circleApproach_ManikinBottom	506	1	96	22	846884	22	49	1	11	18	20	42	188	100	Male	Man	1	0	0	0	0	6	6	6
DACOH1REN	mac	11:11:58	1	approach_circle	12	fixation	731	1	97	0	847627	22	49	1	11	18	20	42	188	100	Male	Man	1	0	0	0	0	6	6	6
DACOH1REN	mac	11:11:58	1	approach_circle	12	squareAvoid_ManikinBottom	375	1	98	49	850020	22	49	1	11	18	23	42	188	100	Male	Man	1	0	0	0	0	6	6	6
DACOH1REN	mac	11:11:58	1	approach_circle	12	fixation	585	1	99	0	850608	22	49	1	11	18	23	42	188	100	Male	Man	1	0	0	0	0	6	6	6
DACOH1REN	mac	11:11:58	1	approach_circle	12	circleApproach_ManikinBottom	603	1	100	22	853231	22	49	1	11	17	23	42	188	100	Male	Man	1	0	0	0	0	6	6	6
STMAG0REN	mac	14:49:30	1	avoid_circle	4	fixation	661	1	1	0	703220	22	49	0	0	0	0	23	179	52	Female	Woman	0	2	60	3	30	7	7	7
STMAG0REN	mac	14:49:30	1	avoid_circle	4	circleAvoid_ManikinTop	731	1	2	22	705980	22	49	0	0	14	0	23	179	52	Female	Woman	0	2	60	3	30	7	7	7
STMAG0REN	mac	14:49:30	1	avoid_circle	4	fixation	517	1	3	0	706504	22	49	0	0	14	0	23	179	52	Female	Woman	0	2	60	3	30	7	7	7
STMAG0REN	mac	14:49:30	1	avoid_circle	4	circleAvoid_ManikinTop	546	1	4	22	709063	22	49	0	0	15	0	23	179	52	Female	Woman	0	2	60	3	30	7	7	7
STMAG0REN	mac	14:49:30	1	avoid_circle	4	fixation	730	1	5	0	709800	22	49	0	0	15	0	23	179	52	Female	Woman	0	2	60	3	30	7	7	7
STMAG0REN	mac	14:49:30	1	avoid_circle	4	squareApproach_ManikinTop	465	1	6	49	712284	22	49	0	0	15	19	23	179	52	Female	Woman	0	2	60	3	30	7	7	7
STMAG0REN	mac	14:49:30	1	avoid_circle	4	fixation	723	1	7	0	713024	22	49	0	0	15	19	23	179	52	Female	Woman	0	2	60	3	30	7	7	7
STMAG0REN	mac	14:49:30	1	avoid_circle	4	squareApproach_ManikinTop	386	1	8	49	715439	22	49	0	0	15	20	23	179	52	Female	Woman	0	2	60	3	30	7	7	7
STMAG0REN	mac	14:49:30	1	avoid_circle	4	fixation	519	1	9	0	715974	22	49	0	0	15	20	23	179	52	Female	Woman	0	2	60	3	30	7	7	7
STMAG0REN	mac	14:49:30	1	avoid_circle	4	circleAvoid_ManikinBottom	474	1	10	49	718475	22	49	0	0	17	20	23	179	52	Female	Woman	0	2	60	3	30	7	7	7
STMAG0REN	mac	14:49:30	1	avoid_circle	4	fixation	685	1	11	0	719167	22	49	0	0	17	20	23	179	52	Female	Woman	0	2	60	3	30	7	7	7
STMAG0REN	mac	14:49:30	1	avoid_circle	4	squareApproach_ManikinBottom	411	1	12	22	721595	22	49	0	0	17	24	23	179	52	Female	Woman	0	2	60	3	30	7	7	7
STMAG0REN	mac	14:49:30	1	avoid_circle	4	fixation	678	1	13	0	722281	22	49	0	0	17	24	23	179	52	Female	Woman	0	2	60	3	30	7	7	7
STMAG0REN	mac	14:49:30	1	avoid_circle	4	squareApproach_ManikinBottom	670	1	14	22	724971	22	49	0	0	17	21	23	179	52	Female	Woman	0	2	60	3	30	7	7	7
STMAG0REN	mac	14:49:30	1	avoid_circle	4	fixation	606	1	15	0	725596	22	49	0	0	17	21	23	179	52	Female	Woman	0	2	60	3	30	7	7	7
STMAG0REN	mac	14:49:30	1	avoid_circle	4	squareApproach_ManikinBottom	551	1	16	22	728171	22	49	0	0	17	23	23	179	52	Female	Woman	0	2	60	3	30	7	7	7
STMAG0REN	mac	14:49:30	1	avoid_circle	4	fixation	572	1	17	0	728748	22	49	0	0	17	23	23	179	52	Female	Woman	0	2	60	3	30	7	7	7
STMAG0REN	mac	14:49:30	1	avoid_circle	4	circleAvoid_ManikinTop	746	1	18	22	731514	22	49	0	0	18	23	23	179	52	Female	Woman	0	2	60	3	30	7	7	7
STMAG0REN	mac	14:49:30	1	avoid_circle	4	fixation	578	1	19	0	732099	22	49	0	0	18	23	23	179	52	Female	Woman	0	2	60	3	30	7	7	7
STMAG0REN	mac	14:49:30	1	avoid_circle	4	circleAvoid_ManikinTop	971	1	20	22	735090	22	49	0	0	13	23	23	179	52	Female	Woman	0	2	60	3	30	7	7	7
STMAG0REN	mac	14:49:30	1	avoid_circle	4	fixation	713	1	21	0	735809	22	49	0	0	13	23	23	179	52	Female	Woman	0	2	60	3	30	7	7	7
STMAG0REN	mac	14:49:30	1	avoid_circle	4	circleAvoid_ManikinBottom	588	1	22	49	738425	22	49	0	0	16	23	23	179	52	Female	Woman	0	2	60	3	30	7	7	7
STMAG0REN	mac	14:49:30	1	avoid_circle	4	fixation	572	1	23	0	739004	22	49	0	0	16	23	23	179	52	Female	Woman	0	2	60	3	30	7	7	7
STMAG0REN	mac	14:49:30	1	avoid_circle	4	squareApproach_ManikinBottom	367	1	24	22	741386	22	49	0	0	16	22	23	179	52	Female	Woman	0	2	60	3	30	7	7	7
STMAG0REN	mac	14:49:30	1	avoid_circle	4	fixation	597	1	25	0	742001	22	49	0	0	16	22	23	179	52	Female	Woman	0	2	60	3	30	7	7	7
STMAG0REN	mac	14:49:30	1	avoid_circle	4	squareApproach_ManikinBottom	494	1	26	22	744513	22	49	0	0	16	22	23	179	52	Female	Woman	0	2	60	3	30	7	7	7
STMAG0REN	mac	14:49:30	1	avoid_circle	4	fixation	738	1	27	0	745257	22	49	0	0	16	22	23	179	52	Female	Woman	0	2	60	3	30	7	7	7
STMAG0REN	mac	14:49:30	1	avoid_circle	4	circleAvoid_ManikinBottom	351	1	28	49	747620	22	49	0	0	18	22	23	179	52	Female	Woman	0	2	60	3	30	7	7	7
STMAG0REN	mac	14:49:30	1	avoid_circle	4	fixation	662	1	29	0	748300	22	49	0	0	18	22	23	179	52	Female	Woman	0	2	60	3	30	7	7	7
STMAG0REN	mac	14:49:30	1	avoid_circle	4	squareApproach_ManikinTop	505	1	30	49	750824	22	49	0	0	18	24	23	179	52	Female	Woman	0	2	60	3	30	7	7	7
STMAG0REN	mac	14:49:30	1	avoid_circle	4	fixation	719	1	31	0	751561	22	49	0	0	18	24	23	179	52	Female	Woman	0	2	60	3	30	7	7	7
STMAG0REN	mac	14:49:30	1	avoid_circle	4	circleAvoid_ManikinBottom	468	1	32	49	754055	22	49	0	0	13	24	23	179	52	Female	Woman	0	2	60	3	30	7	7	7
STMAG0REN	mac	14:49:30	1	avoid_circle	4	fixation	650	1	33	0	754722	22	49	0	0	13	24	23	179	52	Female	Woman	0	2	60	3	30	7	7	7
STMAG0REN	mac	14:49:30	1	avoid_circle	4	squareApproach_ManikinTop	756	1	34	49	757494	22	49	0	0	13	20	23	179	52	Female	Woman	0	2	60	3	30	7	7	7
STMAG0REN	mac	14:49:30	1	avoid_circle	4	fixation	641	1	35	0	758141	22	49	0	0	13	20	23	179	52	Female	Woman	0	2	60	3	30	7	7	7
STMAG0REN	mac	14:49:30	1	avoid_circle	4	circleAvoid_ManikinBottom	565	1	36	49	760718	22	49	0	0	14	20	23	179	52	Female	Woman	0	2	60	3	30	7	7	7
STMAG0REN	mac	14:49:30	1	avoid_circle	4	fixation	708	1	37	0	761432	22	49	0	0	14	20	23	179	52	Female	Woman	0	2	60	3	30	7	7	7
STMAG0REN	mac	14:49:30	1	avoid_circle	4	squareApproach_ManikinBottom	499	1	38	22	763954	22	49	0	0	14	23	23	179	52	Female	Woman	0	2	60	3	30	7	7	7
STMAG0REN	mac	14:49:30	1	avoid_circle	4	fixation	578	1	39	0	764551	22	49	0	0	14	23	23	179	52	Female	Woman	0	2	60	3	30	7	7	7
STMAG0REN	mac	14:49:30	1	avoid_circle	4	squareApproach_ManikinTop	435	1	40	49	767006	22	49	0	0	14	19	23	179	52	Female	Woman	0	2	60	3	30	7	7	7
STMAG0REN	mac	14:49:30	1	avoid_circle	4	fixation	561	1	41	0	767573	22	49	0	0	14	19	23	179	52	Female	Woman	0	2	60	3	30	7	7	7
STMAG0REN	mac	14:49:30	1	avoid_circle	4	circleAvoid_ManikinTop	491	1	42	22	770078	22	49	0	0	15	19	23	179	52	Female	Woman	0	2	60	3	30	7	7	7
STMAG0REN	mac	14:49:30	1	avoid_circle	4	fixation	716	1	43	0	770801	22	49	0	0	15	19	23	179	52	Female	Woman	0	2	60	3	30	7	7	7
STMAG0REN	mac	14:49:30	1	avoid_circle	4	circleAvoid_ManikinBottom	1137	1	44	49	773960	22	49	0	0	17	19	23	179	52	Female	Woman	0	2	60	3	30	7	7	7
STMAG0REN	mac	14:49:30	1	avoid_circle	4	fixation	702	1	45	0	774681	22	49	0	0	17	19	23	179	52	Female	Woman	0	2	60	3	30	7	7	7
STMAG0REN	mac	14:49:30	1	avoid_circle	4	squareApproach_ManikinBottom	635	1	46	22	777340	22	49	0	0	17	21	23	179	52	Female	Woman	0	2	60	3	30	7	7	7
STMAG0REN	mac	14:49:30	1	avoid_circle	4	fixation	616	1	47	0	777962	22	49	0	0	17	21	23	179	52	Female	Woman	0	2	60	3	30	7	7	7
STMAG0REN	mac	14:49:30	1	avoid_circle	4	circleAvoid_ManikinBottom	578	1	48	49	780567	22	49	0	0	16	21	23	179	52	Female	Woman	0	2	60	3	30	7	7	7
STMAG0REN	mac	14:49:30	1	avoid_circle	4	fixation	700	1	49	0	781276	22	49	0	0	16	21	23	179	52	Female	Woman	0	2	60	3	30	7	7	7
STMAG0REN	mac	14:49:30	1	avoid_circle	4	squareApproach_ManikinBottom	587	1	50	22	783875	22	49	0	0	16	20	23	179	52	Female	Woman	0	2	60	3	30	7	7	7
STMAG0REN	mac	14:49:30	1	avoid_circle	4	fixation	529	1	51	0	784422	22	49	0	0	16	20	23	179	52	Female	Woman	0	2	60	3	30	7	7	7
STMAG0REN	mac	14:49:30	1	avoid_circle	4	squareApproach_ManikinBottom	568	1	52	22	787007	22	49	0	0	16	23	23	179	52	Female	Woman	0	2	60	3	30	7	7	7
STMAG0REN	mac	14:49:30	1	avoid_circle	4	fixation	559	1	53	0	787573	22	49	0	0	16	23	23	179	52	Female	Woman	0	2	60	3	30	7	7	7
STMAG0REN	mac	14:49:30	1	avoid_circle	4	circleAvoid_ManikinBottom	635	1	54	49	790225	22	49	0	0	14	23	23	179	52	Female	Woman	0	2	60	3	30	7	7	7
STMAG0REN	mac	14:49:30	1	avoid_circle	4	fixation	501	1	55	0	790744	22	49	0	0	14	23	23	179	52	Female	Woman	0	2	60	3	30	7	7	7
STMAG0REN	mac	14:49:30	1	avoid_circle	4	squareApproach_ManikinTop	832	1	56	49	793603	22	49	0	0	14	19	23	179	52	Female	Woman	0	2	60	3	30	7	7	7
STMAG0REN	mac	14:49:30	1	avoid_circle	4	fixation	543	1	57	0	794154	22	49	0	0	14	19	23	179	52	Female	Woman	0	2	60	3	30	7	7	7
STMAG0REN	mac	14:49:30	1	avoid_circle	4	circleAvoid_ManikinTop	615	1	58	22	796789	22	49	0	0	15	19	23	179	52	Female	Woman	0	2	60	3	30	7	7	7
STMAG0REN	mac	14:49:30	1	avoid_circle	4	fixation	501	1	59	0	797298	22	49	0	0	15	19	23	179	52	Female	Woman	0	2	60	3	30	7	7	7
STMAG0REN	mac	14:49:30	1	avoid_circle	4	squareApproach_ManikinTop	350	1	60	49	799673	22	49	0	0	15	21	23	179	52	Female	Woman	0	2	60	3	30	7	7	7
STMAG0REN	mac	14:49:30	1	avoid_circle	4	fixation	507	1	61	0	800188	22	49	0	0	15	21	23	179	52	Female	Woman	0	2	60	3	30	7	7	7
STMAG0REN	mac	14:49:30	1	avoid_circle	4	circleAvoid_ManikinTop	380	1	62	22	802589	22	49	0	0	16	21	23	179	52	Female	Woman	0	2	60	3	30	7	7	7
STMAG0REN	mac	14:49:30	1	avoid_circle	4	fixation	717	1	63	0	803313	22	49	0	0	16	21	23	179	52	Female	Woman	0	2	60	3	30	7	7	7
STMAG0REN	mac	14:49:30	1	avoid_circle	4	squareApproach_ManikinBottom	357	1	64	22	805696	22	49	0	0	16	24	23	179	52	Female	Woman	0	2	60	3	30	7	7	7
STMAG0REN	mac	14:49:30	1	avoid_circle	4	fixation	605	1	65	0	806320	22	49	0	0	16	24	23	179	52	Female	Woman	0	2	60	3	30	7	7	7
STMAG0REN	mac	14:49:30	1	avoid_circle	4	squareApproach_ManikinBottom	400	1	66	22	808743	22	49	0	0	16	22	23	179	52	Female	Woman	0	2	60	3	30	7	7	7
STMAG0REN	mac	14:49:30	1	avoid_circle	4	fixation	554	1	67	0	809314	22	49	0	0	16	22	23	179	52	Female	Woman	0	2	60	3	30	7	7	7
STMAG0REN	mac	14:49:30	1	avoid_circle	4	squareApproach_ManikinTop	447	1	68	49	811787	22	49	0	0	16	20	23	179	52	Female	Woman	0	2	60	3	30	7	7	7
STMAG0REN	mac	14:49:30	1	avoid_circle	4	fixation	548	1	69	0	812343	22	49	0	0	16	20	23	179	52	Female	Woman	0	2	60	3	30	7	7	7
STMAG0REN	mac	14:49:30	1	avoid_circle	4	squareApproach_ManikinBottom	577	1	70	22	814934	22	49	0	0	16	24	23	179	52	Female	Woman	0	2	60	3	30	7	7	7
STMAG0REN	mac	14:49:30	1	avoid_circle	4	fixation	606	1	71	0	815549	22	49	0	0	16	24	23	179	52	Female	Woman	0	2	60	3	30	7	7	7
STMAG0REN	mac	14:49:30	1	avoid_circle	4	squareApproach_ManikinTop	831	1	72	49	818407	22	49	0	0	16	21	23	179	52	Female	Woman	0	2	60	3	30	7	7	7
STMAG0REN	mac	14:49:30	1	avoid_circle	4	fixation	633	1	73	0	819049	22	49	0	0	16	21	23	179	52	Female	Woman	0	2	60	3	30	7	7	7
STMAG0REN	mac	14:49:30	1	avoid_circle	4	squareApproach_ManikinTop	650	1	74	49	821724	22	49	0	0	16	22	23	179	52	Female	Woman	0	2	60	3	30	7	7	7
STMAG0REN	mac	14:49:30	1	avoid_circle	4	fixation	636	1	75	0	822369	22	49	0	0	16	22	23	179	52	Female	Woman	0	2	60	3	30	7	7	7
STMAG0REN	mac	14:49:30	1	avoid_circle	4	circleAvoid_ManikinTop	543	1	76	22	824935	22	49	0	0	18	22	23	179	52	Female	Woman	0	2	60	3	30	7	7	7
STMAG0REN	mac	14:49:30	1	avoid_circle	4	fixation	660	1	77	0	825603	22	49	0	0	18	22	23	179	52	Female	Woman	0	2	60	3	30	7	7	7
STMAG0REN	mac	14:49:30	1	avoid_circle	4	circleAvoid_ManikinBottom	617	1	78	49	828243	22	49	0	0	13	22	23	179	52	Female	Woman	0	2	60	3	30	7	7	7
STMAG0REN	mac	14:49:30	1	avoid_circle	4	fixation	550	1	79	0	828811	22	49	0	0	13	22	23	179	52	Female	Woman	0	2	60	3	30	7	7	7
STMAG0REN	mac	14:49:30	1	avoid_circle	4	squareApproach_ManikinTop	449	1	80	49	831274	22	49	0	0	13	23	23	179	52	Female	Woman	0	2	60	3	30	7	7	7
STMAG0REN	mac	14:49:30	1	avoid_circle	4	fixation	634	1	81	0	831916	22	49	0	0	13	23	23	179	52	Female	Woman	0	2	60	3	30	7	7	7
STMAG0REN	mac	14:49:30	1	avoid_circle	4	circleAvoid_ManikinTop	543	1	82	22	834486	22	49	0	0	17	23	23	179	52	Female	Woman	0	2	60	3	30	7	7	7
STMAG0REN	mac	14:49:30	1	avoid_circle	4	fixation	565	1	83	0	835059	22	49	0	0	17	23	23	179	52	Female	Woman	0	2	60	3	30	7	7	7
STMAG0REN	mac	14:49:30	1	avoid_circle	4	circleAvoid_ManikinTop	527	1	84	22	837603	22	49	0	0	13	23	23	179	52	Female	Woman	0	2	60	3	30	7	7	7
STMAG0REN	mac	14:49:30	1	avoid_circle	4	fixation	620	1	85	0	838231	22	49	0	0	13	23	23	179	52	Female	Woman	0	2	60	3	30	7	7	7
STMAG0REN	mac	14:49:30	1	avoid_circle	4	squareApproach_ManikinTop	443	1	86	49	840703	22	49	0	0	13	19	23	179	52	Female	Woman	0	2	60	3	30	7	7	7
STMAG0REN	mac	14:49:30	1	avoid_circle	4	fixation	588	1	87	0	841300	22	49	0	0	13	19	23	179	52	Female	Woman	0	2	60	3	30	7	7	7
STMAG0REN	mac	14:49:30	1	avoid_circle	4	circleAvoid_ManikinBottom	702	1	88	49	844031	22	49	0	0	14	19	23	179	52	Female	Woman	0	2	60	3	30	7	7	7
STMAG0REN	mac	14:49:30	1	avoid_circle	4	fixation	558	1	89	0	844608	22	49	0	0	14	19	23	179	52	Female	Woman	0	2	60	3	30	7	7	7
STMAG0REN	mac	14:49:30	1	avoid_circle	4	circleAvoid_ManikinBottom	637	1	90	49	847263	22	49	0	0	17	19	23	179	52	Female	Woman	0	2	60	3	30	7	7	7
STMAG0REN	mac	14:49:30	1	avoid_circle	4	fixation	651	1	91	0	847920	22	49	0	0	17	19	23	179	52	Female	Woman	0	2	60	3	30	7	7	7
STMAG0REN	mac	14:49:30	1	avoid_circle	4	circleAvoid_ManikinTop	482	1	92	22	850426	22	49	0	0	16	19	23	179	52	Female	Woman	0	2	60	3	30	7	7	7
STMAG0REN	mac	14:49:30	1	avoid_circle	4	fixation	744	1	93	0	851181	22	49	0	0	16	19	23	179	52	Female	Woman	0	2	60	3	30	7	7	7
STMAG0REN	mac	14:49:30	1	avoid_circle	4	circleAvoid_ManikinTop	618	1	94	22	853812	22	49	0	0	15	19	23	179	52	Female	Woman	0	2	60	3	30	7	7	7
STMAG0REN	mac	14:49:30	1	avoid_circle	4	fixation	622	1	95	0	854451	22	49	0	0	15	19	23	179	52	Female	Woman	0	2	60	3	30	7	7	7
STMAG0REN	mac	14:49:30	1	avoid_circle	4	circleAvoid_ManikinBottom	782	1	96	49	857259	22	49	0	0	18	19	23	179	52	Female	Woman	0	2	60	3	30	7	7	7
STMAG0REN	mac	14:49:30	1	reminder	5	reminder	38005	1	1	57	895315	22	49	0	0	18	19	23	179	52	Female	Woman	0	2	60	3	30	7	7	7
STMAG0REN	mac	14:49:30	1	images	6	instructionimages	7000	0	1	0	902329	22	49	0	0	18	19	23	179	52	Female	Woman	0	2	60	3	30	7	7	7
STMAG0REN	mac	14:49:30	1	avoid_ap	7	fixation	658	1	1	0	934652	22	49	0	0	18	19	23	179	52	Female	Woman	0	2	60	3	30	7	7	7
STMAG0REN	mac	14:49:30	1	avoid_ap	7	SedenApproach_ManikinTop	516	1	2	49	937183	22	49	0	11	18	19	23	179	52	Female	Woman	0	2	60	3	30	7	7	7
STMAG0REN	mac	14:49:30	1	avoid_ap	7	fixation	546	1	3	0	937738	22	49	0	11	18	19	23	179	52	Female	Woman	0	2	60	3	30	7	7	7
STMAG0REN	mac	14:49:30	1	avoid_ap	7	ApAvoid_ManikinTop	1058	1	4	22	940824	22	49	5	11	18	19	23	179	52	Female	Woman	0	2	60	3	30	7	7	7
STMAG0REN	mac	14:49:30	1	avoid_ap	7	fixation	687	1	5	0	941520	22	49	5	11	18	19	23	179	52	Female	Woman	0	2	60	3	30	7	7	7
STMAG0REN	mac	14:49:30	1	avoid_ap	7	ApAvoid_ManikinTop	1180	1	6	22	944712	22	49	2	11	18	19	23	179	52	Female	Woman	0	2	60	3	30	7	7	7
STMAG0REN	mac	14:49:30	1	avoid_ap	7	fixation	713	1	7	0	945433	22	49	2	11	18	19	23	179	52	Female	Woman	0	2	60	3	30	7	7	7
STMAG0REN	mac	14:49:30	1	avoid_ap	7	ApAvoid_ManikinTop	569	1	8	22	948021	22	49	6	11	18	19	23	179	52	Female	Woman	0	2	60	3	30	7	7	7
STMAG0REN	mac	14:49:30	1	avoid_ap	7	fixation	628	1	9	0	948666	22	49	6	11	18	19	23	179	52	Female	Woman	0	2	60	3	30	7	7	7
STMAG0REN	mac	14:49:30	1	avoid_ap	7	SedenApproach_ManikinTop	1129	1	10	49	951811	22	49	6	10	18	19	23	179	52	Female	Woman	0	2	60	3	30	7	7	7
STMAG0REN	mac	14:49:30	1	avoid_ap	7	fixation	527	1	11	0	952345	22	49	6	10	18	19	23	179	52	Female	Woman	0	2	60	3	30	7	7	7
STMAG0REN	mac	14:49:30	1	avoid_ap	7	SedenApproach_ManikinTop	592	1	12	49	954959	22	49	6	8	18	19	23	179	52	Female	Woman	0	2	60	3	30	7	7	7
STMAG0REN	mac	14:49:30	1	avoid_ap	7	fixation	743	1	13	0	955708	22	49	6	8	18	19	23	179	52	Female	Woman	0	2	60	3	30	7	7	7
STMAG0REN	mac	14:49:30	1	avoid_ap	7	ApAvoid_ManikinBottom	889	1	14	49	958623	22	49	4	8	18	19	23	179	52	Female	Woman	0	2	60	3	30	7	7	7
STMAG0REN	mac	14:49:30	1	avoid_ap	7	fixation	738	1	15	0	959379	22	49	4	8	18	19	23	179	52	Female	Woman	0	2	60	3	30	7	7	7
STMAG0REN	mac	14:49:30	1	avoid_ap	7	ApAvoid_ManikinBottom	1261	1	16	49	962662	22	49	1	8	18	19	23	179	52	Female	Woman	0	2	60	3	30	7	7	7
STMAG0REN	mac	14:49:30	1	avoid_ap	7	fixation	548	1	17	0	963219	22	49	1	8	18	19	23	179	52	Female	Woman	0	2	60	3	30	7	7	7
STMAG0REN	mac	14:49:30	1	avoid_ap	7	ApAvoid_ManikinTop	723	1	18	22	965957	22	49	3	8	18	19	23	179	52	Female	Woman	0	2	60	3	30	7	7	7
STMAG0REN	mac	14:49:30	1	avoid_ap	7	fixation	696	1	19	0	966671	22	49	3	8	18	19	23	179	52	Female	Woman	0	2	60	3	30	7	7	7
STMAG0REN	mac	14:49:30	1	avoid_ap	7	ApAvoid_ManikinBottom	714	1	20	49	969399	22	49	5	8	18	19	23	179	52	Female	Woman	0	2	60	3	30	7	7	7
STMAG0REN	mac	14:49:30	1	avoid_ap	7	fixation	647	1	21	0	970054	22	49	5	8	18	19	23	179	52	Female	Woman	0	2	60	3	30	7	7	7
STMAG0REN	mac	14:49:30	1	avoid_ap	7	ApAvoid_ManikinTop	785	1	22	22	972857	22	49	3	8	18	19	23	179	52	Female	Woman	0	2	60	3	30	7	7	7
STMAG0REN	mac	14:49:30	1	avoid_ap	7	fixation	622	1	23	0	973498	22	49	3	8	18	19	23	179	52	Female	Woman	0	2	60	3	30	7	7	7
STMAG0REN	mac	14:49:30	1	avoid_ap	7	SedenApproach_ManikinBottom	738	1	24	22	976257	22	49	3	9	18	19	23	179	52	Female	Woman	0	2	60	3	30	7	7	7
STMAG0REN	mac	14:49:30	1	avoid_ap	7	fixation	734	1	25	0	976997	22	49	3	9	18	19	23	179	52	Female	Woman	0	2	60	3	30	7	7	7
STMAG0REN	mac	14:49:30	1	avoid_ap	7	SedenApproach_ManikinBottom	745	1	26	22	979764	22	49	3	7	18	19	23	179	52	Female	Woman	0	2	60	3	30	7	7	7
STMAG0REN	mac	14:49:30	1	avoid_ap	7	fixation	546	1	27	0	980318	22	49	3	7	18	19	23	179	52	Female	Woman	0	2	60	3	30	7	7	7
STMAG0REN	mac	14:49:30	1	avoid_ap	7	ApAvoid_ManikinBottom	634	1	28	49	982969	22	49	2	7	18	19	23	179	52	Female	Woman	0	2	60	3	30	7	7	7
STMAG0REN	mac	14:49:30	1	avoid_ap	7	fixation	667	1	29	0	983644	22	49	2	7	18	19	23	179	52	Female	Woman	0	2	60	3	30	7	7	7
STMAG0REN	mac	14:49:30	1	avoid_ap	7	ApAvoid_ManikinBottom	538	1	30	49	986207	22	49	1	7	18	19	23	179	52	Female	Woman	0	2	60	3	30	7	7	7
STMAG0REN	mac	14:49:30	1	avoid_ap	7	fixation	687	1	31	0	986913	22	49	1	7	18	19	23	179	52	Female	Woman	0	2	60	3	30	7	7	7
STMAG0REN	mac	14:49:30	1	avoid_ap	7	ApAvoid_ManikinBottom	636	1	32	49	989573	22	49	4	7	18	19	23	179	52	Female	Woman	0	2	60	3	30	7	7	7
STMAG0REN	mac	14:49:30	1	avoid_ap	7	fixation	742	1	33	0	990332	22	49	4	7	18	19	23	179	52	Female	Woman	0	2	60	3	30	7	7	7
STMAG0REN	mac	14:49:30	1	avoid_ap	7	SedenApproach_ManikinTop	672	1	34	49	993026	22	49	4	12	18	19	23	179	52	Female	Woman	0	2	60	3	30	7	7	7
STMAG0REN	mac	14:49:30	1	avoid_ap	7	fixation	611	1	35	0	993653	22	49	4	12	18	19	23	179	52	Female	Woman	0	2	60	3	30	7	7	7
STMAG0REN	mac	14:49:30	1	avoid_ap	7	ApAvoid_ManikinTop	846	1	36	22	996517	22	49	6	12	18	19	23	179	52	Female	Woman	0	2	60	3	30	7	7	7
STMAG0REN	mac	14:49:30	1	avoid_ap	7	fixation	645	1	37	0	997169	22	49	6	12	18	19	23	179	52	Female	Woman	0	2	60	3	30	7	7	7
STMAG0REN	mac	14:49:30	1	avoid_ap	7	SedenApproach_ManikinTop	913	1	38	49	1000101	22	49	6	8	18	19	23	179	52	Female	Woman	0	2	60	3	30	7	7	7
STMAG0REN	mac	14:49:30	1	avoid_ap	7	fixation	613	1	39	0	1000722	22	49	6	8	18	19	23	179	52	Female	Woman	0	2	60	3	30	7	7	7
STMAG0REN	mac	14:49:30	1	avoid_ap	7	SedenApproach_ManikinTop	1194	1	40	49	1003931	22	49	6	11	18	19	23	179	52	Female	Woman	0	2	60	3	30	7	7	7
STMAG0REN	mac	14:49:30	1	avoid_ap	7	fixation	626	1	41	0	1004563	22	49	6	11	18	19	23	179	52	Female	Woman	0	2	60	3	30	7	7	7
STMAG0REN	mac	14:49:30	1	avoid_ap	7	SedenApproach_ManikinBottom	627	1	42	22	1007214	22	49	6	12	18	19	23	179	52	Female	Woman	0	2	60	3	30	7	7	7
STMAG0REN	mac	14:49:30	1	avoid_ap	7	fixation	675	1	43	0	1007898	22	49	6	12	18	19	23	179	52	Female	Woman	0	2	60	3	30	7	7	7
STMAG0REN	mac	14:49:30	1	avoid_ap	7	SedenApproach_ManikinBottom	564	1	44	22	1010486	22	49	6	10	18	19	23	179	52	Female	Woman	0	2	60	3	30	7	7	7
STMAG0REN	mac	14:49:30	1	avoid_ap	7	fixation	553	1	45	0	1011045	22	49	6	10	18	19	23	179	52	Female	Woman	0	2	60	3	30	7	7	7
STMAG0REN	mac	14:49:30	1	avoid_ap	7	ApAvoid_ManikinTop	609	1	46	22	1013681	22	49	3	10	18	19	23	179	52	Female	Woman	0	2	60	3	30	7	7	7
STMAG0REN	mac	14:49:30	1	avoid_ap	7	fixation	729	1	47	0	1014418	22	49	3	10	18	19	23	179	52	Female	Woman	0	2	60	3	30	7	7	7
STMAG0REN	mac	14:49:30	1	avoid_ap	7	SedenApproach_ManikinBottom	440	1	48	22	1016878	22	49	3	9	18	19	23	179	52	Female	Woman	0	2	60	3	30	7	7	7
STMAG0REN	mac	14:49:30	1	avoid_ap	7	fixation	532	1	49	0	1017418	22	49	3	9	18	19	23	179	52	Female	Woman	0	2	60	3	30	7	7	7
STMAG0REN	mac	14:49:30	1	avoid_ap	7	SedenApproach_ManikinBottom	685	1	50	22	1020124	22	49	3	7	18	19	23	179	52	Female	Woman	0	2	60	3	30	7	7	7
STMAG0REN	mac	14:49:30	1	avoid_ap	7	fixation	724	1	51	0	1020864	22	49	3	7	18	19	23	179	52	Female	Woman	0	2	60	3	30	7	7	7
STMAG0REN	mac	14:49:30	1	avoid_ap	7	SedenApproach_ManikinTop	494	1	52	49	1023382	22	49	3	10	18	19	23	179	52	Female	Woman	0	2	60	3	30	7	7	7
STMAG0REN	mac	14:49:30	1	avoid_ap	7	fixation	509	1	53	0	1023899	22	49	3	10	18	19	23	179	52	Female	Woman	0	2	60	3	30	7	7	7
STMAG0REN	mac	14:49:30	1	avoid_ap	7	ApAvoid_ManikinTop	821	0	54	49	1025742	22	49	2	10	18	19	23	179	52	Female	Woman	0	2	60	3	30	7	7	7
STMAG0REN	mac	14:49:30	1	avoid_ap	7	error	0	0	55	0	1025767	22	49	2	10	18	19	23	179	52	Female	Woman	0	2	60	3	30	7	7	7
STMAG0REN	mac	14:49:30	1	avoid_ap	7	fixation	677	1	56	0	1027225	22	49	2	10	18	19	23	179	52	Female	Woman	0	2	60	3	30	7	7	7
STMAG0REN	mac	14:49:30	1	avoid_ap	7	SedenApproach_ManikinBottom	503	1	57	22	1029743	22	49	2	9	18	19	23	179	52	Female	Woman	0	2	60	3	30	7	7	7
STMAG0REN	mac	14:49:30	1	avoid_ap	7	fixation	649	1	58	0	1030410	22	49	2	9	18	19	23	179	52	Female	Woman	0	2	60	3	30	7	7	7
STMAG0REN	mac	14:49:30	1	avoid_ap	7	ApAvoid_ManikinBottom	846	1	59	49	1033270	22	49	4	9	18	19	23	179	52	Female	Woman	0	2	60	3	30	7	7	7
STMAG0REN	mac	14:49:30	1	avoid_ap	7	fixation	685	1	60	0	1033962	22	49	4	9	18	19	23	179	52	Female	Woman	0	2	60	3	30	7	7	7
STMAG0REN	mac	14:49:30	1	avoid_ap	7	SedenApproach_ManikinTop	614	1	61	49	1036604	22	49	4	7	18	19	23	179	52	Female	Woman	0	2	60	3	30	7	7	7
STMAG0REN	mac	14:49:30	1	avoid_ap	7	fixation	552	1	62	0	1037166	22	49	4	7	18	19	23	179	52	Female	Woman	0	2	60	3	30	7	7	7
STMAG0REN	mac	14:49:30	1	avoid_ap	7	ApAvoid_ManikinBottom	837	1	63	49	1040028	22	49	5	7	18	19	23	179	52	Female	Woman	0	2	60	3	30	7	7	7
STMAG0REN	mac	14:49:30	1	avoid_ap	7	fixation	567	1	64	0	1040613	22	49	5	7	18	19	23	179	52	Female	Woman	0	2	60	3	30	7	7	7
STMAG0REN	mac	14:49:30	1	avoid_ap	7	SedenApproach_ManikinTop	659	1	65	49	1043298	22	49	5	8	18	19	23	179	52	Female	Woman	0	2	60	3	30	7	7	7
STMAG0REN	mac	14:49:30	1	avoid_ap	7	fixation	565	1	66	0	1043870	22	49	5	8	18	19	23	179	52	Female	Woman	0	2	60	3	30	7	7	7
STMAG0REN	mac	14:49:30	1	avoid_ap	7	ApAvoid_ManikinBottom	627	1	67	49	1046518	22	49	6	8	18	19	23	179	52	Female	Woman	0	2	60	3	30	7	7	7
STMAG0REN	mac	14:49:30	1	avoid_ap	7	fixation	660	1	68	0	1047185	22	49	6	8	18	19	23	179	52	Female	Woman	0	2	60	3	30	7	7	7
STMAG0REN	mac	14:49:30	1	avoid_ap	7	ApAvoid_ManikinTop	548	1	69	22	1049756	22	49	1	8	18	19	23	179	52	Female	Woman	0	2	60	3	30	7	7	7
STMAG0REN	mac	14:49:30	1	avoid_ap	7	fixation	648	1	70	0	1050412	22	49	1	8	18	19	23	179	52	Female	Woman	0	2	60	3	30	7	7	7
STMAG0REN	mac	14:49:30	1	avoid_ap	7	ApAvoid_ManikinBottom	726	1	71	49	1053150	22	49	6	8	18	19	23	179	52	Female	Woman	0	2	60	3	30	7	7	7
STMAG0REN	mac	14:49:30	1	avoid_ap	7	fixation	662	1	72	0	1053821	22	49	6	8	18	19	23	179	52	Female	Woman	0	2	60	3	30	7	7	7
STMAG0REN	mac	14:49:30	1	avoid_ap	7	SedenApproach_ManikinBottom	515	1	73	22	1056356	22	49	6	11	18	19	23	179	52	Female	Woman	0	2	60	3	30	7	7	7
STMAG0REN	mac	14:49:30	1	avoid_ap	7	fixation	530	1	74	0	1056894	22	49	6	11	18	19	23	179	52	Female	Woman	0	2	60	3	30	7	7	7
STMAG0REN	mac	14:49:30	1	avoid_ap	7	SedenApproach_ManikinBottom	1220	1	75	22	1060128	22	49	6	12	18	19	23	179	52	Female	Woman	0	2	60	3	30	7	7	7
STMAG0REN	mac	14:49:30	1	avoid_ap	7	fixation	614	1	76	0	1060762	22	49	6	12	18	19	23	179	52	Female	Woman	0	2	60	3	30	7	7	7
STMAG0REN	mac	14:49:30	1	avoid_ap	7	SedenApproach_ManikinBottom	573	1	77	22	1063347	22	49	6	11	18	19	23	179	52	Female	Woman	0	2	60	3	30	7	7	7
STMAG0REN	mac	14:49:30	1	avoid_ap	7	fixation	731	1	78	0	1064083	22	49	6	11	18	19	23	179	52	Female	Woman	0	2	60	3	30	7	7	7
STMAG0REN	mac	14:49:30	1	avoid_ap	7	SedenApproach_ManikinBottom	514	1	79	22	1066622	22	49	6	9	18	19	23	179	52	Female	Woman	0	2	60	3	30	7	7	7
STMAG0REN	mac	14:49:30	1	avoid_ap	7	fixation	592	1	80	0	1067223	22	49	6	9	18	19	23	179	52	Female	Woman	0	2	60	3	30	7	7	7
STMAG0REN	mac	14:49:30	1	avoid_ap	7	SedenApproach_ManikinTop	623	1	81	49	1069865	22	49	6	7	18	19	23	179	52	Female	Woman	0	2	60	3	30	7	7	7
STMAG0REN	mac	14:49:30	1	avoid_ap	7	fixation	634	1	82	0	1070519	22	49	6	7	18	19	23	179	52	Female	Woman	0	2	60	3	30	7	7	7
STMAG0REN	mac	14:49:30	1	avoid_ap	7	SedenApproach_ManikinTop	467	1	83	49	1073009	22	49	6	12	18	19	23	179	52	Female	Woman	0	2	60	3	30	7	7	7
STMAG0REN	mac	14:49:30	1	avoid_ap	7	fixation	614	1	84	0	1073630	22	49	6	12	18	19	23	179	52	Female	Woman	0	2	60	3	30	7	7	7
STMAG0REN	mac	14:49:30	1	avoid_ap	7	ApAvoid_ManikinBottom	739	1	85	49	1076382	22	49	1	12	18	19	23	179	52	Female	Woman	0	2	60	3	30	7	7	7
STMAG0REN	mac	14:49:30	1	avoid_ap	7	fixation	589	1	86	0	1076978	22	49	1	12	18	19	23	179	52	Female	Woman	0	2	60	3	30	7	7	7
STMAG0REN	mac	14:49:30	1	avoid_ap	7	ApAvoid_ManikinBottom	581	1	87	49	1079574	22	49	4	12	18	19	23	179	52	Female	Woman	0	2	60	3	30	7	7	7
STMAG0REN	mac	14:49:30	1	avoid_ap	7	fixation	668	1	88	0	1080250	22	49	4	12	18	19	23	179	52	Female	Woman	0	2	60	3	30	7	7	7
STMAG0REN	mac	14:49:30	1	avoid_ap	7	ApAvoid_ManikinTop	789	1	89	22	1083065	22	49	2	12	18	19	23	179	52	Female	Woman	0	2	60	3	30	7	7	7
STMAG0REN	mac	14:49:30	1	avoid_ap	7	fixation	567	1	90	0	1083650	22	49	2	12	18	19	23	179	52	Female	Woman	0	2	60	3	30	7	7	7
STMAG0REN	mac	14:49:30	1	avoid_ap	7	ApAvoid_ManikinTop	490	1	91	22	1086167	22	49	5	12	18	19	23	179	52	Female	Woman	0	2	60	3	30	7	7	7
STMAG0REN	mac	14:49:30	1	avoid_ap	7	fixation	511	1	92	0	1086685	22	49	5	12	18	19	23	179	52	Female	Woman	0	2	60	3	30	7	7	7
STMAG0REN	mac	14:49:30	1	avoid_ap	7	SedenApproach_ManikinTop	489	1	93	49	1089199	22	49	5	8	18	19	23	179	52	Female	Woman	0	2	60	3	30	7	7	7
STMAG0REN	mac	14:49:30	1	avoid_ap	7	fixation	703	1	94	0	1089919	22	49	5	8	18	19	23	179	52	Female	Woman	0	2	60	3	30	7	7	7
STMAG0REN	mac	14:49:30	1	avoid_ap	7	SedenApproach_ManikinBottom	535	1	95	22	1092478	22	49	5	10	18	19	23	179	52	Female	Woman	0	2	60	3	30	7	7	7
STMAG0REN	mac	14:49:30	1	avoid_ap	7	fixation	672	1	96	0	1093167	22	49	5	10	18	19	23	179	52	Female	Woman	0	2	60	3	30	7	7	7
STMAG0REN	mac	14:49:30	1	avoid_ap	7	ApAvoid_ManikinTop	598	1	97	22	1095791	22	49	3	10	18	19	23	179	52	Female	Woman	0	2	60	3	30	7	7	7
STMAG0REN	mac	14:49:30	1	reminder	8	reminder	1068	1	1	57	1096907	22	49	3	10	18	19	23	179	52	Female	Woman	0	2	60	3	30	7	7	7
STMAG0REN	mac	14:49:30	1	images	9	instructionimages	7000	0	1	0	1103920	22	49	3	10	18	19	23	179	52	Female	Woman	0	2	60	3	30	7	7	7
STMAG0REN	mac	14:49:30	1	approach_ap	10	fixation	745	1	1	0	1195423	22	49	3	10	18	19	23	179	52	Female	Woman	0	2	60	3	30	7	7	7
STMAG0REN	mac	14:49:30	1	approach_ap	10	ApApproach_ManikinBottom	460	1	2	22	1197892	22	49	1	10	18	19	23	179	52	Female	Woman	0	2	60	3	30	7	7	7
STMAG0REN	mac	14:49:30	1	approach_ap	10	fixation	599	1	3	0	1198498	22	49	1	10	18	19	23	179	52	Female	Woman	0	2	60	3	30	7	7	7
STMAG0REN	mac	14:49:30	1	approach_ap	10	SedenAvoid_ManikinBottom	896	1	4	49	1201413	22	49	1	7	18	19	23	179	52	Female	Woman	0	2	60	3	30	7	7	7
STMAG0REN	mac	14:49:30	1	approach_ap	10	fixation	628	1	5	0	1202048	22	49	1	7	18	19	23	179	52	Female	Woman	0	2	60	3	30	7	7	7
STMAG0REN	mac	14:49:30	1	approach_ap	10	ApApproach_ManikinTop	898	1	6	49	1204966	22	49	6	7	18	19	23	179	52	Female	Woman	0	2	60	3	30	7	7	7
STMAG0REN	mac	14:49:30	1	approach_ap	10	fixation	661	1	7	0	1205634	22	49	6	7	18	19	23	179	52	Female	Woman	0	2	60	3	30	7	7	7
STMAG0REN	mac	14:49:30	1	approach_ap	10	ApApproach_ManikinTop	545	1	8	49	1208197	22	49	5	7	18	19	23	179	52	Female	Woman	0	2	60	3	30	7	7	7
STMAG0REN	mac	14:49:30	1	approach_ap	10	fixation	683	1	9	0	1208887	22	49	5	7	18	19	23	179	52	Female	Woman	0	2	60	3	30	7	7	7
STMAG0REN	mac	14:49:30	1	approach_ap	10	SedenAvoid_ManikinBottom	839	1	10	49	1211741	22	49	5	12	18	19	23	179	52	Female	Woman	0	2	60	3	30	7	7	7
STMAG0REN	mac	14:49:30	1	approach_ap	10	fixation	727	1	11	0	1212487	22	49	5	12	18	19	23	179	52	Female	Woman	0	2	60	3	30	7	7	7
STMAG0REN	mac	14:49:30	1	approach_ap	10	SedenAvoid_ManikinBottom	778	1	12	49	1215279	22	49	5	9	18	19	23	179	52	Female	Woman	0	2	60	3	30	7	7	7
STMAG0REN	mac	14:49:30	1	approach_ap	10	fixation	627	1	13	0	1215913	22	49	5	9	18	19	23	179	52	Female	Woman	0	2	60	3	30	7	7	7
STMAG0REN	mac	14:49:30	1	approach_ap	10	SedenAvoid_ManikinBottom	691	1	14	49	1218626	22	49	5	11	18	19	23	179	52	Female	Woman	0	2	60	3	30	7	7	7
STMAG0REN	mac	14:49:30	1	approach_ap	10	fixation	625	1	15	0	1219258	22	49	5	11	18	19	23	179	52	Female	Woman	0	2	60	3	30	7	7	7
STMAG0REN	mac	14:49:30	1	approach_ap	10	ApApproach_ManikinBottom	668	1	16	22	1221954	22	49	4	11	18	19	23	179	52	Female	Woman	0	2	60	3	30	7	7	7
STMAG0REN	mac	14:49:30	1	approach_ap	10	fixation	741	1	17	0	1222711	22	49	4	11	18	19	23	179	52	Female	Woman	0	2	60	3	30	7	7	7
STMAG0REN	mac	14:49:30	1	approach_ap	10	ApApproach_ManikinBottom	904	1	18	22	1225640	22	49	2	11	18	19	23	179	52	Female	Woman	0	2	60	3	30	7	7	7
STMAG0REN	mac	14:49:30	1	approach_ap	10	fixation	557	1	19	0	1226215	22	49	2	11	18	19	23	179	52	Female	Woman	0	2	60	3	30	7	7	7
STMAG0REN	mac	14:49:30	1	approach_ap	10	SedenAvoid_ManikinTop	946	1	20	22	1229181	22	49	2	8	18	19	23	179	52	Female	Woman	0	2	60	3	30	7	7	7
STMAG0REN	mac	14:49:30	1	approach_ap	10	fixation	694	1	21	0	1229882	22	49	2	8	18	19	23	179	52	Female	Woman	0	2	60	3	30	7	7	7
STMAG0REN	mac	14:49:30	1	approach_ap	10	ApApproach_ManikinTop	778	1	22	49	1232680	22	49	3	8	18	19	23	179	52	Female	Woman	0	2	60	3	30	7	7	7
STMAG0REN	mac	14:49:30	1	approach_ap	10	fixation	660	1	23	0	1233346	22	49	3	8	18	19	23	179	52	Female	Woman	0	2	60	3	30	7	7	7
STMAG0REN	mac	14:49:30	1	approach_ap	10	ApApproach_ManikinBottom	451	1	24	22	1235821	22	49	6	8	18	19	23	179	52	Female	Woman	0	2	60	3	30	7	7	7
STMAG0REN	mac	14:49:30	1	approach_ap	10	fixation	639	1	25	0	1236479	22	49	6	8	18	19	23	179	52	Female	Woman	0	2	60	3	30	7	7	7
STMAG0REN	mac	14:49:30	1	approach_ap	10	SedenAvoid_ManikinTop	480	0	26	49	1237982	22	49	6	10	18	19	23	179	52	Female	Woman	0	2	60	3	30	7	7	7
STMAG0REN	mac	14:49:30	1	approach_ap	10	error	0	0	27	0	1238000	22	49	6	10	18	19	23	179	52	Female	Woman	0	2	60	3	30	7	7	7
STMAG0REN	mac	14:49:30	1	approach_ap	10	fixation	582	1	28	0	1239370	22	49	6	10	18	19	23	179	52	Female	Woman	0	2	60	3	30	7	7	7
STMAG0REN	mac	14:49:30	1	approach_ap	10	SedenAvoid_ManikinTop	730	1	29	22	1242117	22	49	6	10	18	19	23	179	52	Female	Woman	0	2	60	3	30	7	7	7
STMAG0REN	mac	14:49:30	1	approach_ap	10	fixation	644	1	30	0	1242767	22	49	6	10	18	19	23	179	52	Female	Woman	0	2	60	3	30	7	7	7
STMAG0REN	mac	14:49:30	1	approach_ap	10	ApApproach_ManikinBottom	601	1	31	22	1245389	22	49	5	10	18	19	23	179	52	Female	Woman	0	2	60	3	30	7	7	7
STMAG0REN	mac	14:49:30	1	approach_ap	10	fixation	505	1	32	0	1245912	22	49	5	10	18	19	23	179	52	Female	Woman	0	2	60	3	30	7	7	7
STMAG0REN	mac	14:49:30	1	approach_ap	10	ApApproach_ManikinBottom	1123	1	33	22	1249062	22	49	3	10	18	19	23	179	52	Female	Woman	0	2	60	3	30	7	7	7
STMAG0REN	mac	14:49:30	1	approach_ap	10	fixation	741	1	34	0	1249810	22	49	3	10	18	19	23	179	52	Female	Woman	0	2	60	3	30	7	7	7
STMAG0REN	mac	14:49:30	1	approach_ap	10	ApApproach_ManikinBottom	563	1	35	22	1252383	22	49	4	10	18	19	23	179	52	Female	Woman	0	2	60	3	30	7	7	7
STMAG0REN	mac	14:49:30	1	approach_ap	10	fixation	612	1	36	0	1253004	22	49	4	10	18	19	23	179	52	Female	Woman	0	2	60	3	30	7	7	7
STMAG0REN	mac	14:49:30	1	approach_ap	10	SedenAvoid_ManikinTop	1259	1	37	22	1256283	22	49	4	7	18	19	23	179	52	Female	Woman	0	2	60	3	30	7	7	7
STMAG0REN	mac	14:49:30	1	approach_ap	10	fixation	749	1	38	0	1257039	22	49	4	7	18	19	23	179	52	Female	Woman	0	2	60	3	30	7	7	7
STMAG0REN	mac	14:49:30	1	approach_ap	10	ApApproach_ManikinTop	556	1	39	49	1259611	22	49	1	7	18	19	23	179	52	Female	Woman	0	2	60	3	30	7	7	7
STMAG0REN	mac	14:49:30	1	approach_ap	10	fixation	712	1	40	0	1260330	22	49	1	7	18	19	23	179	52	Female	Woman	0	2	60	3	30	7	7	7
STMAG0REN	mac	14:49:30	1	approach_ap	10	SedenAvoid_ManikinBottom	834	1	41	49	1263189	22	49	1	9	18	19	23	179	52	Female	Woman	0	2	60	3	30	7	7	7
STMAG0REN	mac	14:49:30	1	approach_ap	10	fixation	623	1	42	0	1263819	22	49	1	9	18	19	23	179	52	Female	Woman	0	2	60	3	30	7	7	7
STMAG0REN	mac	14:49:30	1	approach_ap	10	SedenAvoid_ManikinBottom	972	1	43	49	1266812	22	49	1	12	18	19	23	179	52	Female	Woman	0	2	60	3	30	7	7	7
STMAG0REN	mac	14:49:30	1	approach_ap	10	fixation	621	1	44	0	1267442	22	49	1	12	18	19	23	179	52	Female	Woman	0	2	60	3	30	7	7	7
STMAG0REN	mac	14:49:30	1	approach_ap	10	ApApproach_ManikinBottom	702	1	45	22	1270158	22	49	2	12	18	19	23	179	52	Female	Woman	0	2	60	3	30	7	7	7
STMAG0REN	mac	14:49:30	1	approach_ap	10	fixation	705	1	46	0	1270880	22	49	2	12	18	19	23	179	52	Female	Woman	0	2	60	3	30	7	7	7
STMAG0REN	mac	14:49:30	1	approach_ap	10	ApApproach_ManikinTop	1215	1	47	49	1274120	22	49	5	12	18	19	23	179	52	Female	Woman	0	2	60	3	30	7	7	7
STMAG0REN	mac	14:49:30	1	approach_ap	10	fixation	719	1	48	0	1274845	22	49	5	12	18	19	23	179	52	Female	Woman	0	2	60	3	30	7	7	7
STMAG0REN	mac	14:49:30	1	approach_ap	10	SedenAvoid_ManikinTop	606	1	49	22	1277478	22	49	5	11	18	19	23	179	52	Female	Woman	0	2	60	3	30	7	7	7
STMAG0REN	mac	14:49:30	1	approach_ap	10	fixation	706	1	50	0	1278204	22	49	5	11	18	19	23	179	52	Female	Woman	0	2	60	3	30	7	7	7
STMAG0REN	mac	14:49:30	1	approach_ap	10	SedenAvoid_ManikinBottom	704	1	51	49	1280928	22	49	5	8	18	19	23	179	52	Female	Woman	0	2	60	3	30	7	7	7
STMAG0REN	mac	14:49:30	1	approach_ap	10	fixation	536	1	52	0	1281470	22	49	5	8	18	19	23	179	52	Female	Woman	0	2	60	3	30	7	7	7
STMAG0REN	mac	14:49:30	1	approach_ap	10	ApApproach_ManikinBottom	464	1	53	22	1283953	22	49	6	8	18	19	23	179	52	Female	Woman	0	2	60	3	30	7	7	7
STMAG0REN	mac	14:49:30	1	approach_ap	10	fixation	612	1	54	0	1284572	22	49	6	8	18	19	23	179	52	Female	Woman	0	2	60	3	30	7	7	7
STMAG0REN	mac	14:49:30	1	approach_ap	10	ApApproach_ManikinTop	543	1	55	49	1287133	22	49	4	8	18	19	23	179	52	Female	Woman	0	2	60	3	30	7	7	7
STMAG0REN	mac	14:49:30	1	approach_ap	10	fixation	671	1	56	0	1287811	22	49	4	8	18	19	23	179	52	Female	Woman	0	2	60	3	30	7	7	7
STMAG0REN	mac	14:49:30	1	approach_ap	10	ApApproach_ManikinTop	476	1	57	49	1290299	22	49	1	8	18	19	23	179	52	Female	Woman	0	2	60	3	30	7	7	7
STMAG0REN	mac	14:49:30	1	approach_ap	10	fixation	735	1	58	0	1291040	22	49	1	8	18	19	23	179	52	Female	Woman	0	2	60	3	30	7	7	7
STMAG0REN	mac	14:49:30	1	approach_ap	10	ApApproach_ManikinTop	428	1	59	49	1293487	22	49	2	8	18	19	23	179	52	Female	Woman	0	2	60	3	30	7	7	7
STMAG0REN	mac	14:49:30	1	approach_ap	10	fixation	518	1	60	0	1294012	22	49	2	8	18	19	23	179	52	Female	Woman	0	2	60	3	30	7	7	7
STMAG0REN	mac	14:49:30	1	approach_ap	10	ApApproach_ManikinBottom	511	1	61	22	1296535	22	49	3	8	18	19	23	179	52	Female	Woman	0	2	60	3	30	7	7	7
STMAG0REN	mac	14:49:30	1	approach_ap	10	fixation	675	1	62	0	1297218	22	49	3	8	18	19	23	179	52	Female	Woman	0	2	60	3	30	7	7	7
STMAG0REN	mac	14:49:30	1	approach_ap	10	SedenAvoid_ManikinBottom	681	1	63	49	1299923	22	49	3	10	18	19	23	179	52	Female	Woman	0	2	60	3	30	7	7	7
STMAG0REN	mac	14:49:30	1	approach_ap	10	fixation	705	1	64	0	1300635	22	49	3	10	18	19	23	179	52	Female	Woman	0	2	60	3	30	7	7	7
STMAG0REN	mac	14:49:30	1	approach_ap	10	SedenAvoid_ManikinTop	843	1	65	22	1303501	22	49	3	12	18	19	23	179	52	Female	Woman	0	2	60	3	30	7	7	7
STMAG0REN	mac	14:49:30	1	approach_ap	10	fixation	676	1	66	0	1304184	22	49	3	12	18	19	23	179	52	Female	Woman	0	2	60	3	30	7	7	7
STMAG0REN	mac	14:49:30	1	approach_ap	10	ApApproach_ManikinTop	606	1	67	49	1306814	22	49	6	12	18	19	23	179	52	Female	Woman	0	2	60	3	30	7	7	7
STMAG0REN	mac	14:49:30	1	approach_ap	10	fixation	511	1	68	0	1307343	22	49	6	12	18	19	23	179	52	Female	Woman	0	2	60	3	30	7	7	7
STMAG0REN	mac	14:49:30	1	approach_ap	10	SedenAvoid_ManikinBottom	1037	1	69	49	1310394	22	49	6	11	18	19	23	179	52	Female	Woman	0	2	60	3	30	7	7	7
STMAG0REN	mac	14:49:30	1	approach_ap	10	fixation	606	1	70	0	1311016	22	49	6	11	18	19	23	179	52	Female	Woman	0	2	60	3	30	7	7	7
STMAG0REN	mac	14:49:30	1	approach_ap	10	SedenAvoid_ManikinTop	1045	1	71	22	1314087	22	49	6	7	18	19	23	179	52	Female	Woman	0	2	60	3	30	7	7	7
STMAG0REN	mac	14:49:30	1	approach_ap	10	fixation	576	1	72	0	1314670	22	49	6	7	18	19	23	179	52	Female	Woman	0	2	60	3	30	7	7	7
STMAG0REN	mac	14:49:30	1	approach_ap	10	SedenAvoid_ManikinBottom	556	1	73	49	1317246	22	49	6	9	18	19	23	179	52	Female	Woman	0	2	60	3	30	7	7	7
STMAG0REN	mac	14:49:30	1	approach_ap	10	fixation	538	1	74	0	1317802	22	49	6	9	18	19	23	179	52	Female	Woman	0	2	60	3	30	7	7	7
STMAG0REN	mac	14:49:30	1	approach_ap	10	SedenAvoid_ManikinBottom	1151	1	75	49	1320976	22	49	6	8	18	19	23	179	52	Female	Woman	0	2	60	3	30	7	7	7
STMAG0REN	mac	14:49:30	1	approach_ap	10	fixation	731	1	76	0	1321725	22	49	6	8	18	19	23	179	52	Female	Woman	0	2	60	3	30	7	7	7
STMAG0REN	mac	14:49:30	1	approach_ap	10	SedenAvoid_ManikinBottom	685	1	77	49	1324428	22	49	6	10	18	19	23	179	52	Female	Woman	0	2	60	3	30	7	7	7
STMAG0REN	mac	14:49:30	1	approach_ap	10	fixation	655	1	78	0	1325090	22	49	6	10	18	19	23	179	52	Female	Woman	0	2	60	3	30	7	7	7
STMAG0REN	mac	14:49:30	1	approach_ap	10	ApApproach_ManikinBottom	534	1	79	22	1327643	22	49	5	10	18	19	23	179	52	Female	Woman	0	2	60	3	30	7	7	7
STMAG0REN	mac	14:49:30	1	approach_ap	10	fixation	651	1	80	0	1328312	22	49	5	10	18	19	23	179	52	Female	Woman	0	2	60	3	30	7	7	7
STMAG0REN	mac	14:49:30	1	approach_ap	10	ApApproach_ManikinBottom	621	1	81	22	1330947	22	49	4	10	18	19	23	179	52	Female	Woman	0	2	60	3	30	7	7	7
STMAG0REN	mac	14:49:30	1	approach_ap	10	fixation	694	1	82	0	1331659	22	49	4	10	18	19	23	179	52	Female	Woman	0	2	60	3	30	7	7	7
STMAG0REN	mac	14:49:30	1	approach_ap	10	ApApproach_ManikinTop	561	1	83	49	1334238	22	49	2	10	18	19	23	179	52	Female	Woman	0	2	60	3	30	7	7	7
STMAG0REN	mac	14:49:30	1	approach_ap	10	fixation	594	1	84	0	1334839	22	49	2	10	18	19	23	179	52	Female	Woman	0	2	60	3	30	7	7	7
STMAG0REN	mac	14:49:30	1	approach_ap	10	ApApproach_ManikinTop	535	1	85	49	1337395	22	49	1	10	18	19	23	179	52	Female	Woman	0	2	60	3	30	7	7	7
STMAG0REN	mac	14:49:30	1	approach_ap	10	fixation	704	1	86	0	1338117	22	49	1	10	18	19	23	179	52	Female	Woman	0	2	60	3	30	7	7	7
STMAG0REN	mac	14:49:30	1	approach_ap	10	SedenAvoid_ManikinTop	820	1	87	22	1340964	22	49	1	9	18	19	23	179	52	Female	Woman	0	2	60	3	30	7	7	7
STMAG0REN	mac	14:49:30	1	approach_ap	10	fixation	521	1	88	0	1341504	22	49	1	9	18	19	23	179	52	Female	Woman	0	2	60	3	30	7	7	7
STMAG0REN	mac	14:49:30	1	approach_ap	10	ApApproach_ManikinTop	490	1	89	49	1344016	22	49	3	9	18	19	23	179	52	Female	Woman	0	2	60	3	30	7	7	7
STMAG0REN	mac	14:49:30	1	approach_ap	10	fixation	680	1	90	0	1344702	22	49	3	9	18	19	23	179	52	Female	Woman	0	2	60	3	30	7	7	7
STMAG0REN	mac	14:49:30	1	approach_ap	10	SedenAvoid_ManikinTop	739	1	91	22	1347466	22	49	3	8	18	19	23	179	52	Female	Woman	0	2	60	3	30	7	7	7
STMAG0REN	mac	14:49:30	1	approach_ap	10	fixation	665	1	92	0	1348149	22	49	3	8	18	19	23	179	52	Female	Woman	0	2	60	3	30	7	7	7
STMAG0REN	mac	14:49:30	1	approach_ap	10	SedenAvoid_ManikinTop	852	1	93	22	1351012	22	49	3	11	18	19	23	179	52	Female	Woman	0	2	60	3	30	7	7	7
STMAG0REN	mac	14:49:30	1	approach_ap	10	fixation	588	1	94	0	1351607	22	49	3	11	18	19	23	179	52	Female	Woman	0	2	60	3	30	7	7	7
STMAG0REN	mac	14:49:30	1	approach_ap	10	SedenAvoid_ManikinTop	559	0	95	49	1353186	22	49	3	12	18	19	23	179	52	Female	Woman	0	2	60	3	30	7	7	7
STMAG0REN	mac	14:49:30	1	approach_ap	10	error	0	0	96	0	1353207	22	49	3	12	18	19	23	179	52	Female	Woman	0	2	60	3	30	7	7	7
STMAG0REN	mac	14:49:30	1	approach_ap	10	fixation	596	1	97	0	1354589	22	49	3	12	18	19	23	179	52	Female	Woman	0	2	60	3	30	7	7	7
STMAG0REN	mac	14:49:30	1	approach_ap	10	SedenAvoid_ManikinTop	993	1	98	22	1357605	22	49	3	7	18	19	23	179	52	Female	Woman	0	2	60	3	30	7	7	7
STMAG0REN	mac	14:49:30	1	reminder	11	reminder	1299	1	1	57	1358938	22	49	3	7	18	19	23	179	52	Female	Woman	0	2	60	3	30	7	7	7
STMAG0REN	mac	14:49:30	1	approach_circle	12	fixation	547	1	1	0	1377338	22	49	3	7	18	19	23	179	52	Female	Woman	0	2	60	3	30	7	7	7
STMAG0REN	mac	14:49:30	1	approach_circle	12	squareAvoid_ManikinBottom	602	1	2	49	1379966	22	49	3	7	18	21	23	179	52	Female	Woman	0	2	60	3	30	7	7	7
STMAG0REN	mac	14:49:30	1	approach_circle	12	fixation	592	1	3	0	1380575	22	49	3	7	18	21	23	179	52	Female	Woman	0	2	60	3	30	7	7	7
STMAG0REN	mac	14:49:30	1	approach_circle	12	circleApproach_ManikinTop	406	1	4	49	1383003	22	49	3	7	14	21	23	179	52	Female	Woman	0	2	60	3	30	7	7	7
STMAG0REN	mac	14:49:30	1	approach_circle	12	fixation	645	1	5	0	1383665	22	49	3	7	14	21	23	179	52	Female	Woman	0	2	60	3	30	7	7	7
STMAG0REN	mac	14:49:30	1	approach_circle	12	circleApproach_ManikinBottom	609	1	6	22	1386289	22	49	3	7	13	21	23	179	52	Female	Woman	0	2	60	3	30	7	7	7
STMAG0REN	mac	14:49:30	1	approach_circle	12	fixation	699	1	7	0	1386996	22	49	3	7	13	21	23	179	52	Female	Woman	0	2	60	3	30	7	7	7
STMAG0REN	mac	14:49:30	1	approach_circle	12	squareAvoid_ManikinTop	550	1	8	22	1389564	22	49	3	7	13	19	23	179	52	Female	Woman	0	2	60	3	30	7	7	7
STMAG0REN	mac	14:49:30	1	approach_circle	12	fixation	706	1	9	0	1390288	22	49	3	7	13	19	23	179	52	Female	Woman	0	2	60	3	30	7	7	7
STMAG0REN	mac	14:49:30	1	approach_circle	12	circleApproach_ManikinBottom	392	1	10	22	1392690	22	49	3	7	16	19	23	179	52	Female	Woman	0	2	60	3	30	7	7	7
STMAG0REN	mac	14:49:30	1	approach_circle	12	fixation	562	1	11	0	1393259	22	49	3	7	16	19	23	179	52	Female	Woman	0	2	60	3	30	7	7	7
STMAG0REN	mac	14:49:30	1	approach_circle	12	squareAvoid_ManikinBottom	471	1	12	49	1395752	22	49	3	7	16	20	23	179	52	Female	Woman	0	2	60	3	30	7	7	7
STMAG0REN	mac	14:49:30	1	approach_circle	12	fixation	610	1	13	0	1396381	22	49	3	7	16	20	23	179	52	Female	Woman	0	2	60	3	30	7	7	7
STMAG0REN	mac	14:49:30	1	approach_circle	12	circleApproach_ManikinTop	820	1	14	49	1399218	22	49	3	7	18	20	23	179	52	Female	Woman	0	2	60	3	30	7	7	7
STMAG0REN	mac	14:49:30	1	approach_circle	12	fixation	731	1	15	0	1399967	22	49	3	7	18	20	23	179	52	Female	Woman	0	2	60	3	30	7	7	7
STMAG0REN	mac	14:49:30	1	approach_circle	12	circleApproach_ManikinTop	841	1	16	49	1402823	22	49	3	7	17	20	23	179	52	Female	Woman	0	2	60	3	30	7	7	7
STMAG0REN	mac	14:49:30	1	approach_circle	12	fixation	638	1	17	0	1403467	22	49	3	7	17	20	23	179	52	Female	Woman	0	2	60	3	30	7	7	7
STMAG0REN	mac	14:49:30	1	approach_circle	12	squareAvoid_ManikinTop	659	1	18	22	1406140	22	49	3	7	17	23	23	179	52	Female	Woman	0	2	60	3	30	7	7	7
STMAG0REN	mac	14:49:30	1	approach_circle	12	fixation	576	1	19	0	1406722	22	49	3	7	17	23	23	179	52	Female	Woman	0	2	60	3	30	7	7	7
STMAG0REN	mac	14:49:30	1	approach_circle	12	circleApproach_ManikinTop	399	1	20	49	1409147	22	49	3	7	15	23	23	179	52	Female	Woman	0	2	60	3	30	7	7	7
STMAG0REN	mac	14:49:30	1	approach_circle	12	fixation	554	1	21	0	1409707	22	49	3	7	15	23	23	179	52	Female	Woman	0	2	60	3	30	7	7	7
STMAG0REN	mac	14:49:30	1	approach_circle	12	squareAvoid_ManikinTop	379	1	22	22	1412113	22	49	3	7	15	24	23	179	52	Female	Woman	0	2	60	3	30	7	7	7
STMAG0REN	mac	14:49:30	1	approach_circle	12	fixation	685	1	23	0	1412804	22	49	3	7	15	24	23	179	52	Female	Woman	0	2	60	3	30	7	7	7
STMAG0REN	mac	14:49:30	1	approach_circle	12	circleApproach_ManikinBottom	337	1	24	22	1415153	22	49	3	7	17	24	23	179	52	Female	Woman	0	2	60	3	30	7	7	7
STMAG0REN	mac	14:49:30	1	approach_circle	12	fixation	680	1	25	0	1415852	22	49	3	7	17	24	23	179	52	Female	Woman	0	2	60	3	30	7	7	7
STMAG0REN	mac	14:49:30	1	approach_circle	12	circleApproach_ManikinTop	558	1	26	49	1418424	22	49	3	7	14	24	23	179	52	Female	Woman	0	2	60	3	30	7	7	7
STMAG0REN	mac	14:49:30	1	approach_circle	12	fixation	585	1	27	0	1419017	22	49	3	7	14	24	23	179	52	Female	Woman	0	2	60	3	30	7	7	7
STMAG0REN	mac	14:49:30	1	approach_circle	12	squareAvoid_ManikinBottom	710	1	28	49	1421742	22	49	3	7	14	22	23	179	52	Female	Woman	0	2	60	3	30	7	7	7
STMAG0REN	mac	14:49:30	1	approach_circle	12	fixation	702	1	29	0	1422452	22	49	3	7	14	22	23	179	52	Female	Woman	0	2	60	3	30	7	7	7
STMAG0REN	mac	14:49:30	1	approach_circle	12	squareAvoid_ManikinBottom	652	1	30	49	1425120	22	49	3	7	14	24	23	179	52	Female	Woman	0	2	60	3	30	7	7	7
STMAG0REN	mac	14:49:30	1	approach_circle	12	fixation	745	1	31	0	1425882	22	49	3	7	14	24	23	179	52	Female	Woman	0	2	60	3	30	7	7	7
STMAG0REN	mac	14:49:30	1	approach_circle	12	squareAvoid_ManikinBottom	736	1	32	49	1428636	22	49	3	7	14	19	23	179	52	Female	Woman	0	2	60	3	30	7	7	7
STMAG0REN	mac	14:49:30	1	approach_circle	12	fixation	746	1	33	0	1429402	22	49	3	7	14	19	23	179	52	Female	Woman	0	2	60	3	30	7	7	7
STMAG0REN	mac	14:49:30	1	approach_circle	12	circleApproach_ManikinTop	689	1	34	49	1432105	22	49	3	7	18	19	23	179	52	Female	Woman	0	2	60	3	30	7	7	7
STMAG0REN	mac	14:49:30	1	approach_circle	12	fixation	721	1	35	0	1432845	22	49	3	7	18	19	23	179	52	Female	Woman	0	2	60	3	30	7	7	7
STMAG0REN	mac	14:49:30	1	approach_circle	12	circleApproach_ManikinTop	351	1	36	49	1435218	22	49	3	7	13	19	23	179	52	Female	Woman	0	2	60	3	30	7	7	7
STMAG0REN	mac	14:49:30	1	approach_circle	12	fixation	668	1	37	0	1435903	22	49	3	7	13	19	23	179	52	Female	Woman	0	2	60	3	30	7	7	7
STMAG0REN	mac	14:49:30	1	approach_circle	12	squareAvoid_ManikinTop	474	1	38	22	1438391	22	49	3	7	13	23	23	179	52	Female	Woman	0	2	60	3	30	7	7	7
STMAG0REN	mac	14:49:30	1	approach_circle	12	fixation	534	1	39	0	1438933	22	49	3	7	13	23	23	179	52	Female	Woman	0	2	60	3	30	7	7	7
STMAG0REN	mac	14:49:30	1	approach_circle	12	squareAvoid_ManikinBottom	770	1	40	49	1441722	22	49	3	7	13	22	23	179	52	Female	Woman	0	2	60	3	30	7	7	7
STMAG0REN	mac	14:49:30	1	approach_circle	12	fixation	599	1	41	0	1442339	22	49	3	7	13	22	23	179	52	Female	Woman	0	2	60	3	30	7	7	7
STMAG0REN	mac	14:49:30	1	approach_circle	12	circleApproach_ManikinBottom	391	1	42	22	1444741	22	49	3	7	15	22	23	179	52	Female	Woman	0	2	60	3	30	7	7	7
STMAG0REN	mac	14:49:30	1	approach_circle	12	fixation	512	1	43	0	1445260	22	49	3	7	15	22	23	179	52	Female	Woman	0	2	60	3	30	7	7	7
STMAG0REN	mac	14:49:30	1	approach_circle	12	circleApproach_ManikinTop	394	1	44	49	1447678	22	49	3	7	16	22	23	179	52	Female	Woman	0	2	60	3	30	7	7	7
STMAG0REN	mac	14:49:30	1	approach_circle	12	fixation	661	1	45	0	1448345	22	49	3	7	16	22	23	179	52	Female	Woman	0	2	60	3	30	7	7	7
STMAG0REN	mac	14:49:30	1	approach_circle	12	circleApproach_ManikinBottom	638	1	46	22	1451006	22	49	3	7	13	22	23	179	52	Female	Woman	0	2	60	3	30	7	7	7
STMAG0REN	mac	14:49:30	1	approach_circle	12	fixation	625	1	47	0	1451638	22	49	3	7	13	22	23	179	52	Female	Woman	0	2	60	3	30	7	7	7
STMAG0REN	mac	14:49:30	1	approach_circle	12	squareAvoid_ManikinTop	603	1	48	22	1454255	22	49	3	7	13	20	23	179	52	Female	Woman	0	2	60	3	30	7	7	7
STMAG0REN	mac	14:49:30	1	approach_circle	12	fixation	650	1	49	0	1454911	22	49	3	7	13	20	23	179	52	Female	Woman	0	2	60	3	30	7	7	7
STMAG0REN	mac	14:49:30	1	approach_circle	12	squareAvoid_ManikinTop	506	1	50	22	1457441	22	49	3	7	13	21	23	179	52	Female	Woman	0	2	60	3	30	7	7	7
STMAG0REN	mac	14:49:30	1	approach_circle	12	fixation	557	1	51	0	1458015	22	49	3	7	13	21	23	179	52	Female	Woman	0	2	60	3	30	7	7	7
STMAG0REN	mac	14:49:30	1	approach_circle	12	squareAvoid_ManikinTop	539	1	52	22	1460575	22	49	3	7	13	24	23	179	52	Female	Woman	0	2	60	3	30	7	7	7
STMAG0REN	mac	14:49:30	1	approach_circle	12	fixation	683	1	53	0	1461265	22	49	3	7	13	24	23	179	52	Female	Woman	0	2	60	3	30	7	7	7
STMAG0REN	mac	14:49:30	1	approach_circle	12	circleApproach_ManikinTop	448	1	54	49	1463733	22	49	3	7	15	24	23	179	52	Female	Woman	0	2	60	3	30	7	7	7
STMAG0REN	mac	14:49:30	1	approach_circle	12	fixation	580	1	55	0	1464319	22	49	3	7	15	24	23	179	52	Female	Woman	0	2	60	3	30	7	7	7
STMAG0REN	mac	14:49:30	1	approach_circle	12	circleApproach_ManikinBottom	497	1	56	22	1466832	22	49	3	7	17	24	23	179	52	Female	Woman	0	2	60	3	30	7	7	7
STMAG0REN	mac	14:49:30	1	approach_circle	12	fixation	698	1	57	0	1467538	22	49	3	7	17	24	23	179	52	Female	Woman	0	2	60	3	30	7	7	7
STMAG0REN	mac	14:49:30	1	approach_circle	12	circleApproach_ManikinBottom	430	1	58	22	1469983	22	49	3	7	16	24	23	179	52	Female	Woman	0	2	60	3	30	7	7	7
STMAG0REN	mac	14:49:30	1	approach_circle	12	fixation	624	1	59	0	1470615	22	49	3	7	16	24	23	179	52	Female	Woman	0	2	60	3	30	7	7	7
STMAG0REN	mac	14:49:30	1	approach_circle	12	squareAvoid_ManikinTop	697	1	60	22	1473334	22	49	3	7	16	23	23	179	52	Female	Woman	0	2	60	3	30	7	7	7
STMAG0REN	mac	14:49:30	1	approach_circle	12	fixation	700	1	61	0	1474040	22	49	3	7	16	23	23	179	52	Female	Woman	0	2	60	3	30	7	7	7
STMAG0REN	mac	14:49:30	1	approach_circle	12	circleApproach_ManikinBottom	532	1	62	22	1476586	22	49	3	7	14	23	23	179	52	Female	Woman	0	2	60	3	30	7	7	7
STMAG0REN	mac	14:49:30	1	approach_circle	12	fixation	625	1	63	0	1477218	22	49	3	7	14	23	23	179	52	Female	Woman	0	2	60	3	30	7	7	7
STMAG0REN	mac	14:49:30	1	approach_circle	12	squareAvoid_ManikinTop	690	1	64	22	1479927	22	49	3	7	14	20	23	179	52	Female	Woman	0	2	60	3	30	7	7	7
STMAG0REN	mac	14:49:30	1	approach_circle	12	fixation	695	1	65	0	1480629	22	49	3	7	14	20	23	179	52	Female	Woman	0	2	60	3	30	7	7	7
STMAG0REN	mac	14:49:30	1	approach_circle	12	circleApproach_ManikinBottom	572	1	66	22	1483226	22	49	3	7	18	20	23	179	52	Female	Woman	0	2	60	3	30	7	7	7
STMAG0REN	mac	14:49:30	1	approach_circle	12	fixation	655	1	67	0	1483898	22	49	3	7	18	20	23	179	52	Female	Woman	0	2	60	3	30	7	7	7
STMAG0REN	mac	14:49:30	1	approach_circle	12	squareAvoid_ManikinBottom	555	1	68	49	1486475	22	49	3	7	18	22	23	179	52	Female	Woman	0	2	60	3	30	7	7	7
STMAG0REN	mac	14:49:30	1	approach_circle	12	fixation	593	1	69	0	1487086	22	49	3	7	18	22	23	179	52	Female	Woman	0	2	60	3	30	7	7	7
STMAG0REN	mac	14:49:30	1	approach_circle	12	circleApproach_ManikinTop	694	1	70	49	1489799	22	49	3	7	15	22	23	179	52	Female	Woman	0	2	60	3	30	7	7	7
STMAG0REN	mac	14:49:30	1	approach_circle	12	fixation	577	1	71	0	1490385	22	49	3	7	15	22	23	179	52	Female	Woman	0	2	60	3	30	7	7	7
STMAG0REN	mac	14:49:30	1	approach_circle	12	squareAvoid_ManikinBottom	875	1	72	49	1493279	22	49	3	7	15	19	23	179	52	Female	Woman	0	2	60	3	30	7	7	7
STMAG0REN	mac	14:49:30	1	approach_circle	12	fixation	682	1	73	0	1493968	22	49	3	7	15	19	23	179	52	Female	Woman	0	2	60	3	30	7	7	7
STMAG0REN	mac	14:49:30	1	approach_circle	12	circleApproach_ManikinBottom	330	1	74	22	1496319	22	49	3	7	14	19	23	179	52	Female	Woman	0	2	60	3	30	7	7	7
STMAG0REN	mac	14:49:30	1	approach_circle	12	fixation	719	1	75	0	1497045	22	49	3	7	14	19	23	179	52	Female	Woman	0	2	60	3	30	7	7	7
STMAG0REN	mac	14:49:30	1	approach_circle	12	circleApproach_ManikinBottom	377	1	76	22	1499448	22	49	3	7	13	19	23	179	52	Female	Woman	0	2	60	3	30	7	7	7
STMAG0REN	mac	14:49:30	1	approach_circle	12	fixation	534	1	77	0	1499988	22	49	3	7	13	19	23	179	52	Female	Woman	0	2	60	3	30	7	7	7
STMAG0REN	mac	14:49:30	1	approach_circle	12	squareAvoid_ManikinBottom	519	1	78	49	1502526	22	49	3	7	13	21	23	179	52	Female	Woman	0	2	60	3	30	7	7	7
STMAG0REN	mac	14:49:30	1	approach_circle	12	fixation	540	1	79	0	1503082	22	49	3	7	13	21	23	179	52	Female	Woman	0	2	60	3	30	7	7	7
STMAG0REN	mac	14:49:30	1	approach_circle	12	circleApproach_ManikinTop	470	1	80	49	1505575	22	49	3	7	16	21	23	179	52	Female	Woman	0	2	60	3	30	7	7	7
STMAG0REN	mac	14:49:30	1	approach_circle	12	fixation	633	1	81	0	1506224	22	49	3	7	16	21	23	179	52	Female	Woman	0	2	60	3	30	7	7	7
STMAG0REN	mac	14:49:30	1	approach_circle	12	squareAvoid_ManikinBottom	567	1	82	49	1508805	22	49	3	7	16	21	23	179	52	Female	Woman	0	2	60	3	30	7	7	7
STMAG0REN	mac	14:49:30	1	approach_circle	12	fixation	626	1	83	0	1509450	22	49	3	7	16	21	23	179	52	Female	Woman	0	2	60	3	30	7	7	7
STMAG0REN	mac	14:49:30	1	approach_circle	12	squareAvoid_ManikinBottom	993	1	84	49	1512465	22	49	3	7	16	20	23	179	52	Female	Woman	0	2	60	3	30	7	7	7
STMAG0REN	mac	14:49:30	1	approach_circle	12	fixation	737	1	85	0	1513210	22	49	3	7	16	20	23	179	52	Female	Woman	0	2	60	3	30	7	7	7
STMAG0REN	mac	14:49:30	1	approach_circle	12	circleApproach_ManikinBottom	470	1	86	22	1515693	22	49	3	7	18	20	23	179	52	Female	Woman	0	2	60	3	30	7	7	7
STMAG0REN	mac	14:49:30	1	approach_circle	12	fixation	570	1	87	0	1516279	22	49	3	7	18	20	23	179	52	Female	Woman	0	2	60	3	30	7	7	7
STMAG0REN	mac	14:49:30	1	approach_circle	12	squareAvoid_ManikinBottom	518	1	88	49	1518823	22	49	3	7	18	19	23	179	52	Female	Woman	0	2	60	3	30	7	7	7
STMAG0REN	mac	14:49:30	1	approach_circle	12	fixation	617	1	89	0	1519459	22	49	3	7	18	19	23	179	52	Female	Woman	0	2	60	3	30	7	7	7
STMAG0REN	mac	14:49:30	1	approach_circle	12	squareAvoid_ManikinTop	469	1	90	22	1521944	22	49	3	7	18	23	23	179	52	Female	Woman	0	2	60	3	30	7	7	7
STMAG0REN	mac	14:49:30	1	approach_circle	12	fixation	666	1	91	0	1522626	22	49	3	7	18	23	23	179	52	Female	Woman	0	2	60	3	30	7	7	7
STMAG0REN	mac	14:49:30	1	approach_circle	12	squareAvoid_ManikinTop	420	1	92	22	1525059	22	49	3	7	18	24	23	179	52	Female	Woman	0	2	60	3	30	7	7	7
STMAG0REN	mac	14:49:30	1	approach_circle	12	fixation	576	1	93	0	1525651	22	49	3	7	18	24	23	179	52	Female	Woman	0	2	60	3	30	7	7	7
STMAG0REN	mac	14:49:30	1	approach_circle	12	circleApproach_ManikinTop	386	1	94	49	1528059	22	49	3	7	17	24	23	179	52	Female	Woman	0	2	60	3	30	7	7	7
STMAG0REN	mac	14:49:30	1	approach_circle	12	fixation	568	1	95	0	1528645	22	49	3	7	17	24	23	179	52	Female	Woman	0	2	60	3	30	7	7	7
STMAG0REN	mac	14:49:30	1	approach_circle	12	squareAvoid_ManikinTop	412	1	96	22	1531069	22	49	3	7	17	22	23	179	52	Female	Woman	0	2	60	3	30	7	7	7
COWIB7NEN	win	15:02:44	1	approach_circle	4	fixation	732	1	1	0	228086	22	49	0	0	0	0	23	150	65	Female	Woman	1	1	30	5	120	5	6	6
COWIB7NEN	win	15:02:44	1	approach_circle	4	squareAvoid_ManikinBottom	1326	1	2	49	231554	22	49	0	0	0	24	23	150	65	Female	Woman	1	1	30	5	120	5	6	6
COWIB7NEN	win	15:02:44	1	approach_circle	4	fixation	621	1	3	0	232184	22	49	0	0	0	24	23	150	65	Female	Woman	1	1	30	5	120	5	6	6
COWIB7NEN	win	15:02:44	1	approach_circle	4	circleApproach_ManikinBottom	361	1	4	22	234600	22	49	0	0	14	24	23	150	65	Female	Woman	1	1	30	5	120	5	6	6
COWIB7NEN	win	15:02:44	1	approach_circle	4	fixation	564	1	5	0	235173	22	49	0	0	14	24	23	150	65	Female	Woman	1	1	30	5	120	5	6	6
COWIB7NEN	win	15:02:44	1	approach_circle	4	circleApproach_ManikinTop	508	1	6	49	237756	22	49	0	0	15	24	23	150	65	Female	Woman	1	1	30	5	120	5	6	6
COWIB7NEN	win	15:02:44	1	approach_circle	4	fixation	718	1	7	0	238483	22	49	0	0	15	24	23	150	65	Female	Woman	1	1	30	5	120	5	6	6
COWIB7NEN	win	15:02:44	1	approach_circle	4	squareAvoid_ManikinBottom	409	0	8	22	239954	22	49	0	0	15	19	23	150	65	Female	Woman	1	1	30	5	120	5	6	6
COWIB7NEN	win	15:02:44	1	approach_circle	4	error	0	0	9	0	240007	22	49	0	0	15	19	23	150	65	Female	Woman	1	1	30	5	120	5	6	6
COWIB7NEN	win	15:02:44	1	approach_circle	4	fixation	711	1	10	0	241473	22	49	0	0	15	19	23	150	65	Female	Woman	1	1	30	5	120	5	6	6
COWIB7NEN	win	15:02:44	1	approach_circle	4	circleApproach_ManikinBottom	370	1	11	22	243900	22	49	0	0	13	19	23	150	65	Female	Woman	1	1	30	5	120	5	6	6
COWIB7NEN	win	15:02:44	1	approach_circle	4	fixation	635	1	12	0	244543	22	49	0	0	13	19	23	150	65	Female	Woman	1	1	30	5	120	5	6	6
COWIB7NEN	win	15:02:44	1	approach_circle	4	squareAvoid_ManikinTop	403	1	13	22	247014	22	49	0	0	13	22	23	150	65	Female	Woman	1	1	30	5	120	5	6	6
COWIB7NEN	win	15:02:44	1	approach_circle	4	fixation	509	1	14	0	247532	22	49	0	0	13	22	23	150	65	Female	Woman	1	1	30	5	120	5	6	6
COWIB7NEN	win	15:02:44	1	approach_circle	4	circleApproach_ManikinTop	379	1	15	49	249970	22	49	0	0	16	22	23	150	65	Female	Woman	1	1	30	5	120	5	6	6
COWIB7NEN	win	15:02:44	1	approach_circle	4	fixation	650	1	16	0	250628	22	49	0	0	16	22	23	150	65	Female	Woman	1	1	30	5	120	5	6	6
COWIB7NEN	win	15:02:44	1	approach_circle	4	squareAvoid_ManikinBottom	491	1	17	49	253179	22	49	0	0	16	21	23	150	65	Female	Woman	1	1	30	5	120	5	6	6
COWIB7NEN	win	15:02:44	1	approach_circle	4	fixation	576	1	18	0	253764	22	49	0	0	16	21	23	150	65	Female	Woman	1	1	30	5	120	5	6	6
COWIB7NEN	win	15:02:44	1	approach_circle	4	squareAvoid_ManikinTop	510	1	19	22	256340	22	49	0	0	16	23	23	150	65	Female	Woman	1	1	30	5	120	5	6	6
COWIB7NEN	win	15:02:44	1	approach_circle	4	fixation	680	1	20	0	257028	22	49	0	0	16	23	23	150	65	Female	Woman	1	1	30	5	120	5	6	6
COWIB7NEN	win	15:02:44	1	approach_circle	4	circleApproach_ManikinTop	406	1	21	49	259488	22	49	0	0	18	23	23	150	65	Female	Woman	1	1	30	5	120	5	6	6
COWIB7NEN	win	15:02:44	1	approach_circle	4	fixation	628	1	22	0	260123	22	49	0	0	18	23	23	150	65	Female	Woman	1	1	30	5	120	5	6	6
COWIB7NEN	win	15:02:44	1	approach_circle	4	circleApproach_ManikinTop	453	1	23	49	262632	22	49	0	0	17	23	23	150	65	Female	Woman	1	1	30	5	120	5	6	6
COWIB7NEN	win	15:02:44	1	approach_circle	4	fixation	544	1	24	0	263185	22	49	0	0	17	23	23	150	65	Female	Woman	1	1	30	5	120	5	6	6
COWIB7NEN	win	15:02:44	1	approach_circle	4	squareAvoid_ManikinTop	416	1	25	22	265657	22	49	0	0	17	20	23	150	65	Female	Woman	1	1	30	5	120	5	6	6
COWIB7NEN	win	15:02:44	1	approach_circle	4	fixation	720	1	26	0	266386	22	49	0	0	17	20	23	150	65	Female	Woman	1	1	30	5	120	5	6	6
COWIB7NEN	win	15:02:44	1	approach_circle	4	circleApproach_ManikinTop	249	1	27	49	268693	22	49	0	0	15	20	23	150	65	Female	Woman	1	1	30	5	120	5	6	6
COWIB7NEN	win	15:02:44	1	approach_circle	4	fixation	636	1	28	0	269336	22	49	0	0	15	20	23	150	65	Female	Woman	1	1	30	5	120	5	6	6
COWIB7NEN	win	15:02:44	1	approach_circle	4	squareAvoid_ManikinTop	424	0	29	49	270823	22	49	0	0	15	23	23	150	65	Female	Woman	1	1	30	5	120	5	6	6
COWIB7NEN	win	15:02:44	1	approach_circle	4	error	0	0	30	0	270860	22	49	0	0	15	23	23	150	65	Female	Woman	1	1	30	5	120	5	6	6
COWIB7NEN	win	15:02:44	1	approach_circle	4	fixation	732	1	31	0	272362	22	49	0	0	15	23	23	150	65	Female	Woman	1	1	30	5	120	5	6	6
COWIB7NEN	win	15:02:44	1	approach_circle	4	squareAvoid_ManikinBottom	313	1	32	49	274728	22	49	0	0	15	24	23	150	65	Female	Woman	1	1	30	5	120	5	6	6
COWIB7NEN	win	15:02:44	1	approach_circle	4	fixation	690	1	33	0	275427	22	49	0	0	15	24	23	150	65	Female	Woman	1	1	30	5	120	5	6	6
COWIB7NEN	win	15:02:44	1	approach_circle	4	circleApproach_ManikinTop	394	0	34	22	276871	22	49	0	0	13	24	23	150	65	Female	Woman	1	1	30	5	120	5	6	6
COWIB7NEN	win	15:02:44	1	approach_circle	4	error	0	0	35	0	276889	22	49	0	0	13	24	23	150	65	Female	Woman	1	1	30	5	120	5	6	6
COWIB7NEN	win	15:02:44	1	approach_circle	4	fixation	580	1	36	0	278259	22	49	0	0	13	24	23	150	65	Female	Woman	1	1	30	5	120	5	6	6
COWIB7NEN	win	15:02:44	1	approach_circle	4	circleApproach_ManikinBottom	552	1	37	22	280863	22	49	0	0	17	24	23	150	65	Female	Woman	1	1	30	5	120	5	6	6
COWIB7NEN	win	15:02:44	1	approach_circle	4	fixation	655	1	38	0	281525	22	49	0	0	17	24	23	150	65	Female	Woman	1	1	30	5	120	5	6	6
COWIB7NEN	win	15:02:44	1	approach_circle	4	squareAvoid_ManikinTop	450	1	39	22	284041	22	49	0	0	17	22	23	150	65	Female	Woman	1	1	30	5	120	5	6	6
COWIB7NEN	win	15:02:44	1	approach_circle	4	fixation	556	1	40	0	284605	22	49	0	0	17	22	23	150	65	Female	Woman	1	1	30	5	120	5	6	6
COWIB7NEN	win	15:02:44	1	approach_circle	4	circleApproach_ManikinBottom	419	1	41	22	287074	22	49	0	0	14	22	23	150	65	Female	Woman	1	1	30	5	120	5	6	6
COWIB7NEN	win	15:02:44	1	approach_circle	4	fixation	507	1	42	0	287590	22	49	0	0	14	22	23	150	65	Female	Woman	1	1	30	5	120	5	6	6
COWIB7NEN	win	15:02:44	1	approach_circle	4	circleApproach_ManikinBottom	537	1	43	22	290194	22	49	0	0	18	22	23	150	65	Female	Woman	1	1	30	5	120	5	6	6
COWIB7NEN	win	15:02:44	1	approach_circle	4	fixation	645	1	44	0	290850	22	49	0	0	18	22	23	150	65	Female	Woman	1	1	30	5	120	5	6	6
COWIB7NEN	win	15:02:44	1	approach_circle	4	circleApproach_ManikinTop	762	1	45	49	293678	22	49	0	0	16	22	23	150	65	Female	Woman	1	1	30	5	120	5	6	6
COWIB7NEN	win	15:02:44	1	approach_circle	4	fixation	624	1	46	0	294311	22	49	0	0	16	22	23	150	65	Female	Woman	1	1	30	5	120	5	6	6
COWIB7NEN	win	15:02:44	1	approach_circle	4	squareAvoid_ManikinBottom	638	1	47	49	296999	22	49	0	0	16	19	23	150	65	Female	Woman	1	1	30	5	120	5	6	6
COWIB7NEN	win	15:02:44	1	approach_circle	4	fixation	733	1	48	0	297740	22	49	0	0	16	19	23	150	65	Female	Woman	1	1	30	5	120	5	6	6
COWIB7NEN	win	15:02:44	1	approach_circle	4	circleApproach_ManikinTop	867	1	49	49	300666	22	49	0	0	15	19	23	150	65	Female	Woman	1	1	30	5	120	5	6	6
COWIB7NEN	win	15:02:44	1	approach_circle	4	fixation	595	1	50	0	301269	22	49	0	0	15	19	23	150	65	Female	Woman	1	1	30	5	120	5	6	6
COWIB7NEN	win	15:02:44	1	approach_circle	4	squareAvoid_ManikinBottom	600	1	51	49	303920	22	49	0	0	15	20	23	150	65	Female	Woman	1	1	30	5	120	5	6	6
COWIB7NEN	win	15:02:44	1	approach_circle	4	fixation	588	1	52	0	304518	22	49	0	0	15	20	23	150	65	Female	Woman	1	1	30	5	120	5	6	6
COWIB7NEN	win	15:02:44	1	approach_circle	4	squareAvoid_ManikinTop	646	1	53	22	307230	22	49	0	0	15	21	23	150	65	Female	Woman	1	1	30	5	120	5	6	6
COWIB7NEN	win	15:02:44	1	approach_circle	4	fixation	584	1	54	0	307822	22	49	0	0	15	21	23	150	65	Female	Woman	1	1	30	5	120	5	6	6
COWIB7NEN	win	15:02:44	1	approach_circle	4	circleApproach_ManikinBottom	334	1	55	22	310231	22	49	0	0	14	21	23	150	65	Female	Woman	1	1	30	5	120	5	6	6
COWIB7NEN	win	15:02:44	1	approach_circle	4	fixation	553	1	56	0	310793	22	49	0	0	14	21	23	150	65	Female	Woman	1	1	30	5	120	5	6	6
COWIB7NEN	win	15:02:44	1	approach_circle	4	squareAvoid_ManikinTop	307	1	57	22	313151	22	49	0	0	14	19	23	150	65	Female	Woman	1	1	30	5	120	5	6	6
COWIB7NEN	win	15:02:44	1	approach_circle	4	fixation	576	1	58	0	313737	22	49	0	0	14	19	23	150	65	Female	Woman	1	1	30	5	120	5	6	6
COWIB7NEN	win	15:02:44	1	approach_circle	4	circleApproach_ManikinBottom	381	0	59	49	315169	22	49	0	0	13	19	23	150	65	Female	Woman	1	1	30	5	120	5	6	6
COWIB7NEN	win	15:02:44	1	approach_circle	4	error	0	0	60	0	315199	22	49	0	0	13	19	23	150	65	Female	Woman	1	1	30	5	120	5	6	6
COWIB7NEN	win	15:02:44	1	approach_circle	4	fixation	710	1	61	0	316687	22	49	0	0	13	19	23	150	65	Female	Woman	1	1	30	5	120	5	6	6
COWIB7NEN	win	15:02:44	1	approach_circle	4	squareAvoid_ManikinBottom	360	1	62	49	319107	22	49	0	0	13	21	23	150	65	Female	Woman	1	1	30	5	120	5	6	6
COWIB7NEN	win	15:02:44	1	approach_circle	4	fixation	601	1	63	0	319718	22	49	0	0	13	21	23	150	65	Female	Woman	1	1	30	5	120	5	6	6
COWIB7NEN	win	15:02:44	1	approach_circle	4	squareAvoid_ManikinBottom	551	1	64	49	322320	22	49	0	0	13	20	23	150	65	Female	Woman	1	1	30	5	120	5	6	6
COWIB7NEN	win	15:02:44	1	approach_circle	4	fixation	659	1	65	0	322987	22	49	0	0	13	20	23	150	65	Female	Woman	1	1	30	5	120	5	6	6
COWIB7NEN	win	15:02:44	1	approach_circle	4	squareAvoid_ManikinTop	520	1	66	22	325570	22	49	0	0	13	24	23	150	65	Female	Woman	1	1	30	5	120	5	6	6
COWIB7NEN	win	15:02:44	1	approach_circle	4	fixation	750	1	67	0	326329	22	49	0	0	13	24	23	150	65	Female	Woman	1	1	30	5	120	5	6	6
COWIB7NEN	win	15:02:44	1	approach_circle	4	squareAvoid_ManikinBottom	507	1	68	49	328894	22	49	0	0	13	22	23	150	65	Female	Woman	1	1	30	5	120	5	6	6
COWIB7NEN	win	15:02:44	1	approach_circle	4	fixation	709	1	69	0	329614	22	49	0	0	13	22	23	150	65	Female	Woman	1	1	30	5	120	5	6	6
COWIB7NEN	win	15:02:44	1	approach_circle	4	circleApproach_ManikinBottom	453	1	70	22	332129	22	49	0	0	16	22	23	150	65	Female	Woman	1	1	30	5	120	5	6	6
COWIB7NEN	win	15:02:44	1	approach_circle	4	fixation	544	1	71	0	332681	22	49	0	0	16	22	23	150	65	Female	Woman	1	1	30	5	120	5	6	6
COWIB7NEN	win	15:02:44	1	approach_circle	4	circleApproach_ManikinBottom	424	1	72	22	335164	22	49	0	0	18	22	23	150	65	Female	Woman	1	1	30	5	120	5	6	6
COWIB7NEN	win	15:02:44	1	approach_circle	4	fixation	694	1	73	0	335879	22	49	0	0	18	22	23	150	65	Female	Woman	1	1	30	5	120	5	6	6
COWIB7NEN	win	15:02:44	1	approach_circle	4	squareAvoid_ManikinTop	567	1	74	22	338504	22	49	0	0	18	23	23	150	65	Female	Woman	1	1	30	5	120	5	6	6
COWIB7NEN	win	15:02:44	1	approach_circle	4	fixation	727	1	75	0	339241	22	49	0	0	18	23	23	150	65	Female	Woman	1	1	30	5	120	5	6	6
COWIB7NEN	win	15:02:44	1	approach_circle	4	circleApproach_ManikinTop	618	1	76	49	341917	22	49	0	0	17	23	23	150	65	Female	Woman	1	1	30	5	120	5	6	6
COWIB7NEN	win	15:02:44	1	approach_circle	4	fixation	518	1	77	0	342444	22	49	0	0	17	23	23	150	65	Female	Woman	1	1	30	5	120	5	6	6
COWIB7NEN	win	15:02:44	1	approach_circle	4	squareAvoid_ManikinBottom	463	1	78	49	344968	22	49	0	0	17	19	23	150	65	Female	Woman	1	1	30	5	120	5	6	6
COWIB7NEN	win	15:02:44	1	approach_circle	4	fixation	652	1	79	0	345629	22	49	0	0	17	19	23	150	65	Female	Woman	1	1	30	5	120	5	6	6
COWIB7NEN	win	15:02:44	1	approach_circle	4	circleApproach_ManikinBottom	455	1	80	22	348148	22	49	0	0	15	19	23	150	65	Female	Woman	1	1	30	5	120	5	6	6
COWIB7NEN	win	15:02:44	1	approach_circle	4	fixation	649	1	81	0	348806	22	49	0	0	15	19	23	150	65	Female	Woman	1	1	30	5	120	5	6	6
COWIB7NEN	win	15:02:44	1	approach_circle	4	circleApproach_ManikinBottom	511	1	82	22	351369	22	49	0	0	16	19	23	150	65	Female	Woman	1	1	30	5	120	5	6	6
COWIB7NEN	win	15:02:44	1	approach_circle	4	fixation	541	1	83	0	351918	22	49	0	0	16	19	23	150	65	Female	Woman	1	1	30	5	120	5	6	6
COWIB7NEN	win	15:02:44	1	approach_circle	4	circleApproach_ManikinTop	326	1	84	49	354296	22	49	0	0	18	19	23	150	65	Female	Woman	1	1	30	5	120	5	6	6
COWIB7NEN	win	15:02:44	1	approach_circle	4	fixation	731	1	85	0	355037	22	49	0	0	18	19	23	150	65	Female	Woman	1	1	30	5	120	5	6	6
COWIB7NEN	win	15:02:44	1	approach_circle	4	squareAvoid_ManikinTop	605	1	86	22	357723	22	49	0	0	18	24	23	150	65	Female	Woman	1	1	30	5	120	5	6	6
COWIB7NEN	win	15:02:44	1	approach_circle	4	fixation	557	1	87	0	358288	22	49	0	0	18	24	23	150	65	Female	Woman	1	1	30	5	120	5	6	6
COWIB7NEN	win	15:02:44	1	approach_circle	4	squareAvoid_ManikinTop	502	0	88	49	359845	22	49	0	0	18	23	23	150	65	Female	Woman	1	1	30	5	120	5	6	6
COWIB7NEN	win	15:02:44	1	approach_circle	4	error	0	0	89	0	359872	22	49	0	0	18	23	23	150	65	Female	Woman	1	1	30	5	120	5	6	6
COWIB7NEN	win	15:02:44	1	approach_circle	4	fixation	638	1	90	0	361291	22	49	0	0	18	23	23	150	65	Female	Woman	1	1	30	5	120	5	6	6
COWIB7NEN	win	15:02:44	1	approach_circle	4	squareAvoid_ManikinBottom	381	1	91	49	363725	22	49	0	0	18	22	23	150	65	Female	Woman	1	1	30	5	120	5	6	6
COWIB7NEN	win	15:02:44	1	approach_circle	4	fixation	601	1	92	0	364333	22	49	0	0	18	22	23	150	65	Female	Woman	1	1	30	5	120	5	6	6
COWIB7NEN	win	15:02:44	1	approach_circle	4	squareAvoid_ManikinTop	552	1	93	22	366952	22	49	0	0	18	21	23	150	65	Female	Woman	1	1	30	5	120	5	6	6
COWIB7NEN	win	15:02:44	1	approach_circle	4	fixation	526	1	94	0	367488	22	49	0	0	18	21	23	150	65	Female	Woman	1	1	30	5	120	5	6	6
COWIB7NEN	win	15:02:44	1	approach_circle	4	circleApproach_ManikinTop	680	1	95	49	370218	22	49	0	0	13	21	23	150	65	Female	Woman	1	1	30	5	120	5	6	6
COWIB7NEN	win	15:02:44	1	approach_circle	4	fixation	500	1	96	0	370728	22	49	0	0	13	21	23	150	65	Female	Woman	1	1	30	5	120	5	6	6
COWIB7NEN	win	15:02:44	1	approach_circle	4	squareAvoid_ManikinBottom	508	1	97	49	373293	22	49	0	0	13	20	23	150	65	Female	Woman	1	1	30	5	120	5	6	6
COWIB7NEN	win	15:02:44	1	approach_circle	4	fixation	518	1	98	0	373819	22	49	0	0	13	20	23	150	65	Female	Woman	1	1	30	5	120	5	6	6
COWIB7NEN	win	15:02:44	1	approach_circle	4	circleApproach_ManikinTop	552	1	99	49	376436	22	49	0	0	14	20	23	150	65	Female	Woman	1	1	30	5	120	5	6	6
COWIB7NEN	win	15:02:44	1	approach_circle	4	fixation	601	1	100	0	377044	22	49	0	0	14	20	23	150	65	Female	Woman	1	1	30	5	120	5	6	6
COWIB7NEN	win	15:02:44	1	approach_circle	4	circleApproach_ManikinBottom	486	1	101	22	379583	22	49	0	0	17	20	23	150	65	Female	Woman	1	1	30	5	120	5	6	6
COWIB7NEN	win	15:02:44	1	reminder	5	reminder	4385	1	1	57	384208	22	49	0	0	17	20	23	150	65	Female	Woman	1	1	30	5	120	5	6	6
COWIB7NEN	win	15:02:44	1	images	6	instructionimages	7000	0	1	0	391359	22	49	0	0	17	20	23	150	65	Female	Woman	1	1	30	5	120	5	6	6
COWIB7NEN	win	15:02:44	1	approach_ap	7	fixation	559	1	1	0	401772	22	49	0	0	17	20	23	150	65	Female	Woman	1	1	30	5	120	5	6	6
COWIB7NEN	win	15:02:44	1	approach_ap	7	ApApproach_ManikinBottom	631	1	2	22	404471	22	49	5	0	17	20	23	150	65	Female	Woman	1	1	30	5	120	5	6	6
COWIB7NEN	win	15:02:44	1	approach_ap	7	fixation	501	1	3	0	404980	22	49	5	0	17	20	23	150	65	Female	Woman	1	1	30	5	120	5	6	6
COWIB7NEN	win	15:02:44	1	approach_ap	7	SedenAvoid_ManikinTop	457	1	4	22	407494	22	49	5	12	17	20	23	150	65	Female	Woman	1	1	30	5	120	5	6	6
COWIB7NEN	win	15:02:44	1	approach_ap	7	fixation	617	1	5	0	408142	22	49	5	12	17	20	23	150	65	Female	Woman	1	1	30	5	120	5	6	6
COWIB7NEN	win	15:02:44	1	approach_ap	7	ApApproach_ManikinBottom	560	1	6	22	410759	22	49	4	12	17	20	23	150	65	Female	Woman	1	1	30	5	120	5	6	6
COWIB7NEN	win	15:02:44	1	approach_ap	7	fixation	663	1	7	0	411431	22	49	4	12	17	20	23	150	65	Female	Woman	1	1	30	5	120	5	6	6
COWIB7NEN	win	15:02:44	1	approach_ap	7	SedenAvoid_ManikinTop	480	1	8	22	413974	22	49	4	10	17	20	23	150	65	Female	Woman	1	1	30	5	120	5	6	6
COWIB7NEN	win	15:02:44	1	approach_ap	7	fixation	743	1	9	0	414726	22	49	4	10	17	20	23	150	65	Female	Woman	1	1	30	5	120	5	6	6
COWIB7NEN	win	15:02:44	1	approach_ap	7	ApApproach_ManikinBottom	497	1	10	22	417289	22	49	6	10	17	20	23	150	65	Female	Woman	1	1	30	5	120	5	6	6
COWIB7NEN	win	15:02:44	1	approach_ap	7	fixation	581	1	11	0	417879	22	49	6	10	17	20	23	150	65	Female	Woman	1	1	30	5	120	5	6	6
COWIB7NEN	win	15:02:44	1	approach_ap	7	ApApproach_ManikinBottom	460	1	12	22	420409	22	49	1	10	17	20	23	150	65	Female	Woman	1	1	30	5	120	5	6	6
COWIB7NEN	win	15:02:44	1	approach_ap	7	fixation	747	1	13	0	421164	22	49	1	10	17	20	23	150	65	Female	Woman	1	1	30	5	120	5	6	6
COWIB7NEN	win	15:02:44	1	approach_ap	7	SedenAvoid_ManikinTop	554	0	14	49	422768	22	49	1	9	17	20	23	150	65	Female	Woman	1	1	30	5	120	5	6	6
COWIB7NEN	win	15:02:44	1	approach_ap	7	error	0	0	15	0	422794	22	49	1	9	17	20	23	150	65	Female	Woman	1	1	30	5	120	5	6	6
COWIB7NEN	win	15:02:44	1	approach_ap	7	fixation	533	1	16	0	424109	22	49	1	9	17	20	23	150	65	Female	Woman	1	1	30	5	120	5	6	6
COWIB7NEN	win	15:02:44	1	approach_ap	7	SedenAvoid_ManikinBottom	405	0	17	22	425568	22	49	1	8	17	20	23	150	65	Female	Woman	1	1	30	5	120	5	6	6
COWIB7NEN	win	15:02:44	1	approach_ap	7	error	0	0	18	0	425591	22	49	1	8	17	20	23	150	65	Female	Woman	1	1	30	5	120	5	6	6
COWIB7NEN	win	15:02:44	1	approach_ap	7	fixation	660	1	19	0	427036	22	49	1	8	17	20	23	150	65	Female	Woman	1	1	30	5	120	5	6	6
COWIB7NEN	win	15:02:44	1	approach_ap	7	SedenAvoid_ManikinTop	429	1	20	22	429526	22	49	1	7	17	20	23	150	65	Female	Woman	1	1	30	5	120	5	6	6
COWIB7NEN	win	15:02:44	1	approach_ap	7	fixation	576	1	21	0	430111	22	49	1	7	17	20	23	150	65	Female	Woman	1	1	30	5	120	5	6	6
COWIB7NEN	win	15:02:44	1	approach_ap	7	ApApproach_ManikinTop	744	1	22	49	432923	22	49	3	7	17	20	23	150	65	Female	Woman	1	1	30	5	120	5	6	6
COWIB7NEN	win	15:02:44	1	approach_ap	7	fixation	625	1	23	0	433557	22	49	3	7	17	20	23	150	65	Female	Woman	1	1	30	5	120	5	6	6
COWIB7NEN	win	15:02:44	1	approach_ap	7	ApApproach_ManikinBottom	427	1	24	22	436066	22	49	2	7	17	20	23	150	65	Female	Woman	1	1	30	5	120	5	6	6
COWIB7NEN	win	15:02:44	1	approach_ap	7	fixation	724	1	25	0	436800	22	49	2	7	17	20	23	150	65	Female	Woman	1	1	30	5	120	5	6	6
COWIB7NEN	win	15:02:44	1	approach_ap	7	SedenAvoid_ManikinTop	497	1	26	22	439350	22	49	2	11	17	20	23	150	65	Female	Woman	1	1	30	5	120	5	6	6
COWIB7NEN	win	15:02:44	1	approach_ap	7	fixation	569	1	27	0	439929	22	49	2	11	17	20	23	150	65	Female	Woman	1	1	30	5	120	5	6	6
COWIB7NEN	win	15:02:44	1	approach_ap	7	SedenAvoid_ManikinBottom	358	1	28	49	442345	22	49	2	12	17	20	23	150	65	Female	Woman	1	1	30	5	120	5	6	6
COWIB7NEN	win	15:02:44	1	approach_ap	7	fixation	710	1	29	0	443064	22	49	2	12	17	20	23	150	65	Female	Woman	1	1	30	5	120	5	6	6
COWIB7NEN	win	15:02:44	1	approach_ap	7	ApApproach_ManikinBottom	405	1	30	22	445527	22	49	6	12	17	20	23	150	65	Female	Woman	1	1	30	5	120	5	6	6
COWIB7NEN	win	15:02:44	1	approach_ap	7	fixation	520	1	31	0	446055	22	49	6	12	17	20	23	150	65	Female	Woman	1	1	30	5	120	5	6	6
COWIB7NEN	win	15:02:44	1	approach_ap	7	SedenAvoid_ManikinBottom	438	1	32	49	448548	22	49	6	8	17	20	23	150	65	Female	Woman	1	1	30	5	120	5	6	6
COWIB7NEN	win	15:02:44	1	approach_ap	7	fixation	704	1	33	0	449266	22	49	6	8	17	20	23	150	65	Female	Woman	1	1	30	5	120	5	6	6
COWIB7NEN	win	15:02:44	1	approach_ap	7	ApApproach_ManikinTop	375	1	34	49	451704	22	49	5	8	17	20	23	150	65	Female	Woman	1	1	30	5	120	5	6	6
COWIB7NEN	win	15:02:44	1	approach_ap	7	fixation	550	1	35	0	452262	22	49	5	8	17	20	23	150	65	Female	Woman	1	1	30	5	120	5	6	6
COWIB7NEN	win	15:02:44	1	approach_ap	7	SedenAvoid_ManikinTop	466	1	36	22	454788	22	49	5	9	17	20	23	150	65	Female	Woman	1	1	30	5	120	5	6	6
COWIB7NEN	win	15:02:44	1	approach_ap	7	fixation	654	1	37	0	455450	22	49	5	9	17	20	23	150	65	Female	Woman	1	1	30	5	120	5	6	6
COWIB7NEN	win	15:02:44	1	approach_ap	7	SedenAvoid_ManikinBottom	457	1	38	49	457958	22	49	5	11	17	20	23	150	65	Female	Woman	1	1	30	5	120	5	6	6
COWIB7NEN	win	15:02:44	1	approach_ap	7	fixation	639	1	39	0	458606	22	49	5	11	17	20	23	150	65	Female	Woman	1	1	30	5	120	5	6	6
COWIB7NEN	win	15:02:44	1	approach_ap	7	ApApproach_ManikinBottom	668	1	40	22	461334	22	49	2	11	17	20	23	150	65	Female	Woman	1	1	30	5	120	5	6	6
COWIB7NEN	win	15:02:44	1	approach_ap	7	fixation	616	1	41	0	461959	22	49	2	11	17	20	23	150	65	Female	Woman	1	1	30	5	120	5	6	6
COWIB7NEN	win	15:02:44	1	approach_ap	7	SedenAvoid_ManikinTop	423	0	42	49	463433	22	49	2	7	17	20	23	150	65	Female	Woman	1	1	30	5	120	5	6	6
COWIB7NEN	win	15:02:44	1	approach_ap	7	error	0	0	43	0	463454	22	49	2	7	17	20	23	150	65	Female	Woman	1	1	30	5	120	5	6	6
COWIB7NEN	win	15:02:44	1	approach_ap	7	fixation	679	1	44	0	464919	22	49	2	7	17	20	23	150	65	Female	Woman	1	1	30	5	120	5	6	6
COWIB7NEN	win	15:02:44	1	approach_ap	7	ApApproach_ManikinTop	713	1	45	49	467697	22	49	4	7	17	20	23	150	65	Female	Woman	1	1	30	5	120	5	6	6
COWIB7NEN	win	15:02:44	1	approach_ap	7	fixation	571	1	46	0	468276	22	49	4	7	17	20	23	150	65	Female	Woman	1	1	30	5	120	5	6	6
COWIB7NEN	win	15:02:44	1	approach_ap	7	SedenAvoid_ManikinTop	517	1	47	22	470859	22	49	4	10	17	20	23	150	65	Female	Woman	1	1	30	5	120	5	6	6
COWIB7NEN	win	15:02:44	1	approach_ap	7	fixation	567	1	48	0	471434	22	49	4	10	17	20	23	150	65	Female	Woman	1	1	30	5	120	5	6	6
COWIB7NEN	win	15:02:44	1	approach_ap	7	SedenAvoid_ManikinBottom	495	1	49	49	473982	22	49	4	12	17	20	23	150	65	Female	Woman	1	1	30	5	120	5	6	6
COWIB7NEN	win	15:02:44	1	approach_ap	7	fixation	698	1	50	0	474689	22	49	4	12	17	20	23	150	65	Female	Woman	1	1	30	5	120	5	6	6
COWIB7NEN	win	15:02:44	1	approach_ap	7	SedenAvoid_ManikinBottom	470	1	51	49	477220	22	49	4	11	17	20	23	150	65	Female	Woman	1	1	30	5	120	5	6	6
COWIB7NEN	win	15:02:44	1	approach_ap	7	fixation	573	1	52	0	477802	22	49	4	11	17	20	23	150	65	Female	Woman	1	1	30	5	120	5	6	6
COWIB7NEN	win	15:02:44	1	approach_ap	7	SedenAvoid_ManikinBottom	541	1	53	49	480404	22	49	4	7	17	20	23	150	65	Female	Woman	1	1	30	5	120	5	6	6
COWIB7NEN	win	15:02:44	1	approach_ap	7	fixation	668	1	54	0	481082	22	49	4	7	17	20	23	150	65	Female	Woman	1	1	30	5	120	5	6	6
COWIB7NEN	win	15:02:44	1	approach_ap	7	ApApproach_ManikinBottom	559	1	55	22	483714	22	49	3	7	17	20	23	150	65	Female	Woman	1	1	30	5	120	5	6	6
COWIB7NEN	win	15:02:44	1	approach_ap	7	fixation	562	1	56	0	484285	22	49	3	7	17	20	23	150	65	Female	Woman	1	1	30	5	120	5	6	6
COWIB7NEN	win	15:02:44	1	approach_ap	7	SedenAvoid_ManikinTop	454	1	57	22	486799	22	49	3	9	17	20	23	150	65	Female	Woman	1	1	30	5	120	5	6	6
COWIB7NEN	win	15:02:44	1	approach_ap	7	fixation	726	1	58	0	487532	22	49	3	9	17	20	23	150	65	Female	Woman	1	1	30	5	120	5	6	6
COWIB7NEN	win	15:02:44	1	approach_ap	7	SedenAvoid_ManikinBottom	823	1	59	49	490411	22	49	3	10	17	20	23	150	65	Female	Woman	1	1	30	5	120	5	6	6
COWIB7NEN	win	15:02:44	1	approach_ap	7	fixation	596	1	60	0	491015	22	49	3	10	17	20	23	150	65	Female	Woman	1	1	30	5	120	5	6	6
COWIB7NEN	win	15:02:44	1	approach_ap	7	SedenAvoid_ManikinTop	956	1	61	22	494023	22	49	3	8	17	20	23	150	65	Female	Woman	1	1	30	5	120	5	6	6
COWIB7NEN	win	15:02:44	1	approach_ap	7	fixation	718	1	62	0	494750	22	49	3	8	17	20	23	150	65	Female	Woman	1	1	30	5	120	5	6	6
COWIB7NEN	win	15:02:44	1	approach_ap	7	SedenAvoid_ManikinBottom	514	1	63	49	497339	22	49	3	8	17	20	23	150	65	Female	Woman	1	1	30	5	120	5	6	6
COWIB7NEN	win	15:02:44	1	approach_ap	7	fixation	692	1	64	0	498040	22	49	3	8	17	20	23	150	65	Female	Woman	1	1	30	5	120	5	6	6
COWIB7NEN	win	15:02:44	1	approach_ap	7	SedenAvoid_ManikinTop	477	1	65	22	500585	22	49	3	10	17	20	23	150	65	Female	Woman	1	1	30	5	120	5	6	6
COWIB7NEN	win	15:02:44	1	approach_ap	7	fixation	662	1	66	0	501257	22	49	3	10	17	20	23	150	65	Female	Woman	1	1	30	5	120	5	6	6
COWIB7NEN	win	15:02:44	1	approach_ap	7	ApApproach_ManikinTop	443	1	67	49	503753	22	49	1	10	17	20	23	150	65	Female	Woman	1	1	30	5	120	5	6	6
COWIB7NEN	win	15:02:44	1	approach_ap	7	fixation	567	1	68	0	504328	22	49	1	10	17	20	23	150	65	Female	Woman	1	1	30	5	120	5	6	6
COWIB7NEN	win	15:02:44	1	approach_ap	7	ApApproach_ManikinTop	441	1	69	49	506828	22	49	1	10	17	20	23	150	65	Female	Woman	1	1	30	5	120	5	6	6
COWIB7NEN	win	15:02:44	1	approach_ap	7	fixation	656	1	70	0	507491	22	49	1	10	17	20	23	150	65	Female	Woman	1	1	30	5	120	5	6	6
COWIB7NEN	win	15:02:44	1	approach_ap	7	ApApproach_ManikinTop	618	1	71	49	510168	22	49	5	10	17	20	23	150	65	Female	Woman	1	1	30	5	120	5	6	6
COWIB7NEN	win	15:02:44	1	approach_ap	7	fixation	668	1	72	0	510845	22	49	5	10	17	20	23	150	65	Female	Woman	1	1	30	5	120	5	6	6
COWIB7NEN	win	15:02:44	1	approach_ap	7	SedenAvoid_ManikinBottom	520	1	73	49	513419	22	49	5	9	17	20	23	150	65	Female	Woman	1	1	30	5	120	5	6	6
COWIB7NEN	win	15:02:44	1	approach_ap	7	fixation	641	1	74	0	514069	22	49	5	9	17	20	23	150	65	Female	Woman	1	1	30	5	120	5	6	6
COWIB7NEN	win	15:02:44	1	approach_ap	7	ApApproach_ManikinTop	444	1	75	49	516573	22	49	3	9	17	20	23	150	65	Female	Woman	1	1	30	5	120	5	6	6
COWIB7NEN	win	15:02:44	1	approach_ap	7	fixation	595	1	76	0	517177	22	49	3	9	17	20	23	150	65	Female	Woman	1	1	30	5	120	5	6	6
COWIB7NEN	win	15:02:44	1	approach_ap	7	ApApproach_ManikinTop	527	1	77	49	519768	22	49	4	9	17	20	23	150	65	Female	Woman	1	1	30	5	120	5	6	6
COWIB7NEN	win	15:02:44	1	approach_ap	7	fixation	642	1	78	0	520419	22	49	4	9	17	20	23	150	65	Female	Woman	1	1	30	5	120	5	6	6
COWIB7NEN	win	15:02:44	1	approach_ap	7	ApApproach_ManikinTop	470	1	79	49	522941	22	49	6	9	17	20	23	150	65	Female	Woman	1	1	30	5	120	5	6	6
COWIB7NEN	win	15:02:44	1	approach_ap	7	fixation	700	1	80	0	523650	22	49	6	9	17	20	23	150	65	Female	Woman	1	1	30	5	120	5	6	6
COWIB7NEN	win	15:02:44	1	approach_ap	7	SedenAvoid_ManikinBottom	453	1	81	49	526154	22	49	6	12	17	20	23	150	65	Female	Woman	1	1	30	5	120	5	6	6
COWIB7NEN	win	15:02:44	1	approach_ap	7	fixation	638	1	82	0	526802	22	49	6	12	17	20	23	150	65	Female	Woman	1	1	30	5	120	5	6	6
COWIB7NEN	win	15:02:44	1	approach_ap	7	ApApproach_ManikinBottom	623	1	83	22	529489	22	49	2	12	17	20	23	150	65	Female	Woman	1	1	30	5	120	5	6	6
COWIB7NEN	win	15:02:44	1	approach_ap	7	fixation	707	1	84	0	530206	22	49	2	12	17	20	23	150	65	Female	Woman	1	1	30	5	120	5	6	6
COWIB7NEN	win	15:02:44	1	approach_ap	7	ApApproach_ManikinBottom	422	1	85	22	532691	22	49	4	12	17	20	23	150	65	Female	Woman	1	1	30	5	120	5	6	6
COWIB7NEN	win	15:02:44	1	approach_ap	7	fixation	577	1	86	0	533277	22	49	4	12	17	20	23	150	65	Female	Woman	1	1	30	5	120	5	6	6
COWIB7NEN	win	15:02:44	1	approach_ap	7	SedenAvoid_ManikinBottom	546	1	87	49	535888	22	49	4	11	17	20	23	150	65	Female	Woman	1	1	30	5	120	5	6	6
COWIB7NEN	win	15:02:44	1	approach_ap	7	fixation	596	1	88	0	536493	22	49	4	11	17	20	23	150	65	Female	Woman	1	1	30	5	120	5	6	6
COWIB7NEN	win	15:02:44	1	approach_ap	7	ApApproach_ManikinTop	499	1	89	49	539055	22	49	5	11	17	20	23	150	65	Female	Woman	1	1	30	5	120	5	6	6
COWIB7NEN	win	15:02:44	1	approach_ap	7	fixation	602	1	90	0	539665	22	49	5	11	17	20	23	150	65	Female	Woman	1	1	30	5	120	5	6	6
COWIB7NEN	win	15:02:44	1	approach_ap	7	ApApproach_ManikinTop	435	1	91	49	542156	22	49	6	11	17	20	23	150	65	Female	Woman	1	1	30	5	120	5	6	6
COWIB7NEN	win	15:02:44	1	approach_ap	7	fixation	673	1	92	0	542837	22	49	6	11	17	20	23	150	65	Female	Woman	1	1	30	5	120	5	6	6
COWIB7NEN	win	15:02:44	1	approach_ap	7	ApApproach_ManikinTop	470	1	93	49	545371	22	49	2	11	17	20	23	150	65	Female	Woman	1	1	30	5	120	5	6	6
COWIB7NEN	win	15:02:44	1	approach_ap	7	fixation	692	1	94	0	546073	22	49	2	11	17	20	23	150	65	Female	Woman	1	1	30	5	120	5	6	6
COWIB7NEN	win	15:02:44	1	approach_ap	7	SedenAvoid_ManikinTop	358	1	95	22	548488	22	49	2	7	17	20	23	150	65	Female	Woman	1	1	30	5	120	5	6	6
COWIB7NEN	win	15:02:44	1	approach_ap	7	fixation	655	1	96	0	549151	22	49	2	7	17	20	23	150	65	Female	Woman	1	1	30	5	120	5	6	6
COWIB7NEN	win	15:02:44	1	approach_ap	7	ApApproach_ManikinBottom	502	1	97	22	551715	22	49	3	7	17	20	23	150	65	Female	Woman	1	1	30	5	120	5	6	6
COWIB7NEN	win	15:02:44	1	approach_ap	7	fixation	727	1	98	0	552450	22	49	3	7	17	20	23	150	65	Female	Woman	1	1	30	5	120	5	6	6
COWIB7NEN	win	15:02:44	1	approach_ap	7	ApApproach_ManikinBottom	338	1	99	22	554850	22	49	1	7	17	20	23	150	65	Female	Woman	1	1	30	5	120	5	6	6
COWIB7NEN	win	15:02:44	1	reminder	8	reminder	3876	1	1	57	558910	22	49	1	7	17	20	23	150	65	Female	Woman	1	1	30	5	120	5	6	6
COWIB7NEN	win	15:02:44	1	images	9	instructionimages	7000	0	1	0	566042	22	49	1	7	17	20	23	150	65	Female	Woman	1	1	30	5	120	5	6	6
COWIB7NEN	win	15:02:44	1	avoid_ap	10	fixation	723	1	1	0	572520	22	49	1	7	17	20	23	150	65	Female	Woman	1	1	30	5	120	5	6	6
COWIB7NEN	win	15:02:44	1	avoid_ap	10	SedenApproach_ManikinBottom	444	1	2	22	575042	22	49	1	7	17	20	23	150	65	Female	Woman	1	1	30	5	120	5	6	6
COWIB7NEN	win	15:02:44	1	avoid_ap	10	fixation	530	1	3	0	575580	22	49	1	7	17	20	23	150	65	Female	Woman	1	1	30	5	120	5	6	6
COWIB7NEN	win	15:02:44	1	avoid_ap	10	SedenApproach_ManikinBottom	475	1	4	22	578108	22	49	1	8	17	20	23	150	65	Female	Woman	1	1	30	5	120	5	6	6
COWIB7NEN	win	15:02:44	1	avoid_ap	10	fixation	659	1	5	0	578773	22	49	1	8	17	20	23	150	65	Female	Woman	1	1	30	5	120	5	6	6
COWIB7NEN	win	15:02:44	1	avoid_ap	10	ApAvoid_ManikinBottom	463	1	6	49	581293	22	49	1	8	17	20	23	150	65	Female	Woman	1	1	30	5	120	5	6	6
COWIB7NEN	win	15:02:44	1	avoid_ap	10	fixation	661	1	7	0	581961	22	49	1	8	17	20	23	150	65	Female	Woman	1	1	30	5	120	5	6	6
COWIB7NEN	win	15:02:44	1	avoid_ap	10	ApAvoid_ManikinTop	406	0	8	49	583430	22	49	2	8	17	20	23	150	65	Female	Woman	1	1	30	5	120	5	6	6
COWIB7NEN	win	15:02:44	1	avoid_ap	10	error	0	0	9	0	583452	22	49	2	8	17	20	23	150	65	Female	Woman	1	1	30	5	120	5	6	6
COWIB7NEN	win	15:02:44	1	avoid_ap	10	fixation	645	1	10	0	584890	22	49	2	8	17	20	23	150	65	Female	Woman	1	1	30	5	120	5	6	6
COWIB7NEN	win	15:02:44	1	avoid_ap	10	ApAvoid_ManikinBottom	587	1	11	49	587529	22	49	4	8	17	20	23	150	65	Female	Woman	1	1	30	5	120	5	6	6
COWIB7NEN	win	15:02:44	1	avoid_ap	10	fixation	608	1	12	0	588146	22	49	4	8	17	20	23	150	65	Female	Woman	1	1	30	5	120	5	6	6
COWIB7NEN	win	15:02:44	1	avoid_ap	10	ApAvoid_ManikinTop	1013	1	13	22	591217	22	49	6	8	17	20	23	150	65	Female	Woman	1	1	30	5	120	5	6	6
COWIB7NEN	win	15:02:44	1	avoid_ap	10	fixation	572	1	14	0	591797	22	49	6	8	17	20	23	150	65	Female	Woman	1	1	30	5	120	5	6	6
COWIB7NEN	win	15:02:44	1	avoid_ap	10	SedenApproach_ManikinTop	572	1	15	49	594426	22	49	6	11	17	20	23	150	65	Female	Woman	1	1	30	5	120	5	6	6
COWIB7NEN	win	15:02:44	1	avoid_ap	10	fixation	502	1	16	0	594938	22	49	6	11	17	20	23	150	65	Female	Woman	1	1	30	5	120	5	6	6
COWIB7NEN	win	15:02:44	1	avoid_ap	10	SedenApproach_ManikinBottom	516	1	17	22	597513	22	49	6	9	17	20	23	150	65	Female	Woman	1	1	30	5	120	5	6	6
COWIB7NEN	win	15:02:44	1	avoid_ap	10	fixation	577	1	18	0	598101	22	49	6	9	17	20	23	150	65	Female	Woman	1	1	30	5	120	5	6	6
COWIB7NEN	win	15:02:44	1	avoid_ap	10	ApAvoid_ManikinBottom	463	1	19	49	600624	22	49	3	9	17	20	23	150	65	Female	Woman	1	1	30	5	120	5	6	6
COWIB7NEN	win	15:02:44	1	avoid_ap	10	fixation	536	1	20	0	601168	22	49	3	9	17	20	23	150	65	Female	Woman	1	1	30	5	120	5	6	6
COWIB7NEN	win	15:02:44	1	avoid_ap	10	SedenApproach_ManikinTop	836	1	21	49	604063	22	49	3	12	17	20	23	150	65	Female	Woman	1	1	30	5	120	5	6	6
COWIB7NEN	win	15:02:44	1	avoid_ap	10	fixation	685	1	22	0	604757	22	49	3	12	17	20	23	150	65	Female	Woman	1	1	30	5	120	5	6	6
COWIB7NEN	win	15:02:44	1	avoid_ap	10	ApAvoid_ManikinBottom	463	0	23	22	606280	22	49	5	12	17	20	23	150	65	Female	Woman	1	1	30	5	120	5	6	6
COWIB7NEN	win	15:02:44	1	avoid_ap	10	error	0	0	24	0	606296	22	49	5	12	17	20	23	150	65	Female	Woman	1	1	30	5	120	5	6	6
COWIB7NEN	win	15:02:44	1	avoid_ap	10	fixation	675	1	25	0	607763	22	49	5	12	17	20	23	150	65	Female	Woman	1	1	30	5	120	5	6	6
COWIB7NEN	win	15:02:44	1	avoid_ap	10	ApAvoid_ManikinBottom	540	1	26	49	610358	22	49	6	12	17	20	23	150	65	Female	Woman	1	1	30	5	120	5	6	6
COWIB7NEN	win	15:02:44	1	avoid_ap	10	fixation	621	1	27	0	610988	22	49	6	12	17	20	23	150	65	Female	Woman	1	1	30	5	120	5	6	6
COWIB7NEN	win	15:02:44	1	avoid_ap	10	SedenApproach_ManikinBottom	408	0	28	49	612453	22	49	6	10	17	20	23	150	65	Female	Woman	1	1	30	5	120	5	6	6
COWIB7NEN	win	15:02:44	1	avoid_ap	10	error	0	0	29	0	612473	22	49	6	10	17	20	23	150	65	Female	Woman	1	1	30	5	120	5	6	6
COWIB7NEN	win	15:02:44	1	avoid_ap	10	fixation	613	1	30	0	613884	22	49	6	10	17	20	23	150	65	Female	Woman	1	1	30	5	120	5	6	6
COWIB7NEN	win	15:02:44	1	avoid_ap	10	ApAvoid_ManikinTop	616	1	31	22	616562	22	49	1	10	17	20	23	150	65	Female	Woman	1	1	30	5	120	5	6	6
COWIB7NEN	win	15:02:44	1	avoid_ap	10	fixation	568	1	32	0	617139	22	49	1	10	17	20	23	150	65	Female	Woman	1	1	30	5	120	5	6	6
COWIB7NEN	win	15:02:44	1	avoid_ap	10	SedenApproach_ManikinBottom	748	1	33	22	619940	22	49	1	7	17	20	23	150	65	Female	Woman	1	1	30	5	120	5	6	6
COWIB7NEN	win	15:02:44	1	avoid_ap	10	fixation	568	1	34	0	620517	22	49	1	7	17	20	23	150	65	Female	Woman	1	1	30	5	120	5	6	6
COWIB7NEN	win	15:02:44	1	avoid_ap	10	ApAvoid_ManikinTop	706	1	35	22	623279	22	49	2	7	17	20	23	150	65	Female	Woman	1	1	30	5	120	5	6	6
COWIB7NEN	win	15:02:44	1	avoid_ap	10	fixation	629	1	36	0	623917	22	49	2	7	17	20	23	150	65	Female	Woman	1	1	30	5	120	5	6	6
COWIB7NEN	win	15:02:44	1	avoid_ap	10	ApAvoid_ManikinBottom	443	1	37	49	626412	22	49	3	7	17	20	23	150	65	Female	Woman	1	1	30	5	120	5	6	6
COWIB7NEN	win	15:02:44	1	avoid_ap	10	fixation	697	1	38	0	627118	22	49	3	7	17	20	23	150	65	Female	Woman	1	1	30	5	120	5	6	6
COWIB7NEN	win	15:02:44	1	avoid_ap	10	ApAvoid_ManikinBottom	448	1	39	49	629630	22	49	5	7	17	20	23	150	65	Female	Woman	1	1	30	5	120	5	6	6
COWIB7NEN	win	15:02:44	1	avoid_ap	10	fixation	510	1	40	0	630150	22	49	5	7	17	20	23	150	65	Female	Woman	1	1	30	5	120	5	6	6
COWIB7NEN	win	15:02:44	1	avoid_ap	10	ApAvoid_ManikinBottom	569	0	41	22	631779	22	49	4	7	17	20	23	150	65	Female	Woman	1	1	30	5	120	5	6	6
COWIB7NEN	win	15:02:44	1	avoid_ap	10	error	0	0	42	0	631803	22	49	4	7	17	20	23	150	65	Female	Woman	1	1	30	5	120	5	6	6
COWIB7NEN	win	15:02:44	1	avoid_ap	10	fixation	546	1	43	0	633134	22	49	4	7	17	20	23	150	65	Female	Woman	1	1	30	5	120	5	6	6
COWIB7NEN	win	15:02:44	1	avoid_ap	10	ApAvoid_ManikinTop	550	1	44	22	635743	22	49	5	7	17	20	23	150	65	Female	Woman	1	1	30	5	120	5	6	6
COWIB7NEN	win	15:02:44	1	avoid_ap	10	fixation	658	1	45	0	636410	22	49	5	7	17	20	23	150	65	Female	Woman	1	1	30	5	120	5	6	6
COWIB7NEN	win	15:02:44	1	avoid_ap	10	ApAvoid_ManikinBottom	476	1	46	49	638948	22	49	4	7	17	20	23	150	65	Female	Woman	1	1	30	5	120	5	6	6
COWIB7NEN	win	15:02:44	1	avoid_ap	10	fixation	563	1	47	0	639520	22	49	4	7	17	20	23	150	65	Female	Woman	1	1	30	5	120	5	6	6
COWIB7NEN	win	15:02:44	1	avoid_ap	10	SedenApproach_ManikinBottom	524	0	48	49	641108	22	49	4	8	17	20	23	150	65	Female	Woman	1	1	30	5	120	5	6	6
COWIB7NEN	win	15:02:44	1	avoid_ap	10	error	0	0	49	0	641128	22	49	4	8	17	20	23	150	65	Female	Woman	1	1	30	5	120	5	6	6
COWIB7NEN	win	15:02:44	1	avoid_ap	10	fixation	612	1	50	0	642529	22	49	4	8	17	20	23	150	65	Female	Woman	1	1	30	5	120	5	6	6
COWIB7NEN	win	15:02:44	1	avoid_ap	10	SedenApproach_ManikinBottom	582	1	51	22	645167	22	49	4	11	17	20	23	150	65	Female	Woman	1	1	30	5	120	5	6	6
COWIB7NEN	win	15:02:44	1	avoid_ap	10	fixation	537	1	52	0	645716	22	49	4	11	17	20	23	150	65	Female	Woman	1	1	30	5	120	5	6	6
COWIB7NEN	win	15:02:44	1	avoid_ap	10	SedenApproach_ManikinBottom	548	1	53	22	648330	22	49	4	10	17	20	23	150	65	Female	Woman	1	1	30	5	120	5	6	6
COWIB7NEN	win	15:02:44	1	avoid_ap	10	fixation	673	1	54	0	649013	22	49	4	10	17	20	23	150	65	Female	Woman	1	1	30	5	120	5	6	6
COWIB7NEN	win	15:02:44	1	avoid_ap	10	ApAvoid_ManikinTop	498	1	55	22	651575	22	49	6	10	17	20	23	150	65	Female	Woman	1	1	30	5	120	5	6	6
COWIB7NEN	win	15:02:44	1	avoid_ap	10	fixation	600	1	56	0	652185	22	49	6	10	17	20	23	150	65	Female	Woman	1	1	30	5	120	5	6	6
COWIB7NEN	win	15:02:44	1	avoid_ap	10	SedenApproach_ManikinTop	582	1	57	49	654823	22	49	6	9	17	20	23	150	65	Female	Woman	1	1	30	5	120	5	6	6
COWIB7NEN	win	15:02:44	1	avoid_ap	10	fixation	742	1	58	0	655574	22	49	6	9	17	20	23	150	65	Female	Woman	1	1	30	5	120	5	6	6
COWIB7NEN	win	15:02:44	1	avoid_ap	10	SedenApproach_ManikinTop	699	1	59	49	658337	22	49	6	12	17	20	23	150	65	Female	Woman	1	1	30	5	120	5	6	6
COWIB7NEN	win	15:02:44	1	avoid_ap	10	fixation	539	1	60	0	658885	22	49	6	12	17	20	23	150	65	Female	Woman	1	1	30	5	120	5	6	6
COWIB7NEN	win	15:02:44	1	avoid_ap	10	SedenApproach_ManikinBottom	642	1	61	22	661594	22	49	6	10	17	20	23	150	65	Female	Woman	1	1	30	5	120	5	6	6
COWIB7NEN	win	15:02:44	1	avoid_ap	10	fixation	674	1	62	0	662277	22	49	6	10	17	20	23	150	65	Female	Woman	1	1	30	5	120	5	6	6
COWIB7NEN	win	15:02:44	1	avoid_ap	10	ApAvoid_ManikinBottom	507	1	63	49	664839	22	49	3	10	17	20	23	150	65	Female	Woman	1	1	30	5	120	5	6	6
COWIB7NEN	win	15:02:44	1	avoid_ap	10	fixation	625	1	64	0	665473	22	49	3	10	17	20	23	150	65	Female	Woman	1	1	30	5	120	5	6	6
COWIB7NEN	win	15:02:44	1	avoid_ap	10	SedenApproach_ManikinTop	780	1	65	49	668308	22	49	3	11	17	20	23	150	65	Female	Woman	1	1	30	5	120	5	6	6
COWIB7NEN	win	15:02:44	1	avoid_ap	10	fixation	690	1	66	0	669006	22	49	3	11	17	20	23	150	65	Female	Woman	1	1	30	5	120	5	6	6
COWIB7NEN	win	15:02:44	1	avoid_ap	10	ApAvoid_ManikinTop	537	1	67	22	671595	22	49	2	11	17	20	23	150	65	Female	Woman	1	1	30	5	120	5	6	6
COWIB7NEN	win	15:02:44	1	avoid_ap	10	fixation	524	1	68	0	672133	22	49	2	11	17	20	23	150	65	Female	Woman	1	1	30	5	120	5	6	6
COWIB7NEN	win	15:02:44	1	avoid_ap	10	SedenApproach_ManikinBottom	559	1	69	22	674756	22	49	2	12	17	20	23	150	65	Female	Woman	1	1	30	5	120	5	6	6
COWIB7NEN	win	15:02:44	1	avoid_ap	10	fixation	541	1	70	0	675307	22	49	2	12	17	20	23	150	65	Female	Woman	1	1	30	5	120	5	6	6
COWIB7NEN	win	15:02:44	1	avoid_ap	10	ApAvoid_ManikinTop	439	1	71	22	677807	22	49	1	12	17	20	23	150	65	Female	Woman	1	1	30	5	120	5	6	6
COWIB7NEN	win	15:02:44	1	avoid_ap	10	fixation	528	1	72	0	678355	22	49	1	12	17	20	23	150	65	Female	Woman	1	1	30	5	120	5	6	6
COWIB7NEN	win	15:02:44	1	avoid_ap	10	ApAvoid_ManikinTop	341	1	73	22	680758	22	49	3	12	17	20	23	150	65	Female	Woman	1	1	30	5	120	5	6	6
COWIB7NEN	win	15:02:44	1	avoid_ap	10	fixation	506	1	74	0	681273	22	49	3	12	17	20	23	150	65	Female	Woman	1	1	30	5	120	5	6	6
COWIB7NEN	win	15:02:44	1	avoid_ap	10	ApAvoid_ManikinBottom	585	1	75	49	683914	22	49	6	12	17	20	23	150	65	Female	Woman	1	1	30	5	120	5	6	6
COWIB7NEN	win	15:02:44	1	avoid_ap	10	fixation	608	1	76	0	684531	22	49	6	12	17	20	23	150	65	Female	Woman	1	1	30	5	120	5	6	6
COWIB7NEN	win	15:02:44	1	avoid_ap	10	SedenApproach_ManikinTop	518	1	77	49	687111	22	49	6	8	17	20	23	150	65	Female	Woman	1	1	30	5	120	5	6	6
COWIB7NEN	win	15:02:44	1	avoid_ap	10	fixation	525	1	78	0	687645	22	49	6	8	17	20	23	150	65	Female	Woman	1	1	30	5	120	5	6	6
COWIB7NEN	win	15:02:44	1	avoid_ap	10	ApAvoid_ManikinTop	572	1	79	22	690279	22	49	5	8	17	20	23	150	65	Female	Woman	1	1	30	5	120	5	6	6
COWIB7NEN	win	15:02:44	1	avoid_ap	10	fixation	588	1	80	0	690878	22	49	5	8	17	20	23	150	65	Female	Woman	1	1	30	5	120	5	6	6
COWIB7NEN	win	15:02:44	1	avoid_ap	10	SedenApproach_ManikinBottom	605	1	81	22	693542	22	49	5	7	17	20	23	150	65	Female	Woman	1	1	30	5	120	5	6	6
COWIB7NEN	win	15:02:44	1	avoid_ap	10	fixation	718	1	82	0	694269	22	49	5	7	17	20	23	150	65	Female	Woman	1	1	30	5	120	5	6	6
COWIB7NEN	win	15:02:44	1	avoid_ap	10	ApAvoid_ManikinTop	679	1	83	22	697014	22	49	2	7	17	20	23	150	65	Female	Woman	1	1	30	5	120	5	6	6
COWIB7NEN	win	15:02:44	1	avoid_ap	10	fixation	683	1	84	0	697705	22	49	2	7	17	20	23	150	65	Female	Woman	1	1	30	5	120	5	6	6
COWIB7NEN	win	15:02:44	1	avoid_ap	10	ApAvoid_ManikinBottom	668	1	85	49	700431	22	49	1	7	17	20	23	150	65	Female	Woman	1	1	30	5	120	5	6	6
COWIB7NEN	win	15:02:44	1	avoid_ap	10	fixation	615	1	86	0	701054	22	49	1	7	17	20	23	150	65	Female	Woman	1	1	30	5	120	5	6	6
COWIB7NEN	win	15:02:44	1	avoid_ap	10	SedenApproach_ManikinTop	516	1	87	49	703626	22	49	1	9	17	20	23	150	65	Female	Woman	1	1	30	5	120	5	6	6
COWIB7NEN	win	15:02:44	1	avoid_ap	10	fixation	631	1	88	0	704267	22	49	1	9	17	20	23	150	65	Female	Woman	1	1	30	5	120	5	6	6
COWIB7NEN	win	15:02:44	1	avoid_ap	10	ApAvoid_ManikinTop	564	1	89	22	706889	22	49	4	9	17	20	23	150	65	Female	Woman	1	1	30	5	120	5	6	6
COWIB7NEN	win	15:02:44	1	avoid_ap	10	fixation	598	1	90	0	707495	22	49	4	9	17	20	23	150	65	Female	Woman	1	1	30	5	120	5	6	6
COWIB7NEN	win	15:02:44	1	avoid_ap	10	SedenApproach_ManikinBottom	335	0	91	49	708884	22	49	4	8	17	20	23	150	65	Female	Woman	1	1	30	5	120	5	6	6
COWIB7NEN	win	15:02:44	1	avoid_ap	10	error	0	0	92	0	708910	22	49	4	8	17	20	23	150	65	Female	Woman	1	1	30	5	120	5	6	6
COWIB7NEN	win	15:02:44	1	avoid_ap	10	fixation	733	1	93	0	710424	22	49	4	8	17	20	23	150	65	Female	Woman	1	1	30	5	120	5	6	6
COWIB7NEN	win	15:02:44	1	avoid_ap	10	SedenApproach_ManikinTop	870	1	94	49	713355	22	49	4	11	17	20	23	150	65	Female	Woman	1	1	30	5	120	5	6	6
COWIB7NEN	win	15:02:44	1	avoid_ap	10	fixation	641	1	95	0	714004	22	49	4	11	17	20	23	150	65	Female	Woman	1	1	30	5	120	5	6	6
COWIB7NEN	win	15:02:44	1	avoid_ap	10	SedenApproach_ManikinTop	586	1	96	49	716650	22	49	4	9	17	20	23	150	65	Female	Woman	1	1	30	5	120	5	6	6
COWIB7NEN	win	15:02:44	1	avoid_ap	10	fixation	534	1	97	0	717192	22	49	4	9	17	20	23	150	65	Female	Woman	1	1	30	5	120	5	6	6
COWIB7NEN	win	15:02:44	1	avoid_ap	10	SedenApproach_ManikinTop	684	1	98	49	719926	22	49	4	7	17	20	23	150	65	Female	Woman	1	1	30	5	120	5	6	6
COWIB7NEN	win	15:02:44	1	avoid_ap	10	fixation	735	1	99	0	720670	22	49	4	7	17	20	23	150	65	Female	Woman	1	1	30	5	120	5	6	6
COWIB7NEN	win	15:02:44	1	avoid_ap	10	SedenApproach_ManikinTop	344	1	100	49	723067	22	49	4	10	17	20	23	150	65	Female	Woman	1	1	30	5	120	5	6	6
COWIB7NEN	win	15:02:44	1	avoid_ap	10	fixation	642	1	101	0	723718	22	49	4	10	17	20	23	150	65	Female	Woman	1	1	30	5	120	5	6	6
COWIB7NEN	win	15:02:44	1	avoid_ap	10	SedenApproach_ManikinTop	458	1	102	49	726229	22	49	4	12	17	20	23	150	65	Female	Woman	1	1	30	5	120	5	6	6
COWIB7NEN	win	15:02:44	1	reminder	11	reminder	2738	1	1	57	729164	22	49	4	12	17	20	23	150	65	Female	Woman	1	1	30	5	120	5	6	6
COWIB7NEN	win	15:02:44	1	avoid_circle	12	fixation	666	1	1	0	732246	22	49	4	12	17	20	23	150	65	Female	Woman	1	1	30	5	120	5	6	6
COWIB7NEN	win	15:02:44	1	avoid_circle	12	circleAvoid_ManikinBottom	425	0	2	22	733717	22	49	4	12	14	20	23	150	65	Female	Woman	1	1	30	5	120	5	6	6
COWIB7NEN	win	15:02:44	1	avoid_circle	12	error	0	0	3	0	733753	22	49	4	12	14	20	23	150	65	Female	Woman	1	1	30	5	120	5	6	6
COWIB7NEN	win	15:02:44	1	avoid_circle	12	fixation	732	1	4	0	735256	22	49	4	12	14	20	23	150	65	Female	Woman	1	1	30	5	120	5	6	6
COWIB7NEN	win	15:02:44	1	avoid_circle	12	circleAvoid_ManikinTop	374	1	5	22	737684	22	49	4	12	17	20	23	150	65	Female	Woman	1	1	30	5	120	5	6	6
COWIB7NEN	win	15:02:44	1	avoid_circle	12	fixation	585	1	6	0	738277	22	49	4	12	17	20	23	150	65	Female	Woman	1	1	30	5	120	5	6	6
COWIB7NEN	win	15:02:44	1	avoid_circle	12	circleAvoid_ManikinBottom	464	0	7	22	739799	22	49	4	12	16	20	23	150	65	Female	Woman	1	1	30	5	120	5	6	6
COWIB7NEN	win	15:02:44	1	avoid_circle	12	error	0	0	8	0	739816	22	49	4	12	16	20	23	150	65	Female	Woman	1	1	30	5	120	5	6	6
COWIB7NEN	win	15:02:44	1	avoid_circle	12	fixation	617	1	9	0	741224	22	49	4	12	16	20	23	150	65	Female	Woman	1	1	30	5	120	5	6	6
COWIB7NEN	win	15:02:44	1	avoid_circle	12	squareApproach_ManikinBottom	247	1	10	22	743545	22	49	4	12	16	22	23	150	65	Female	Woman	1	1	30	5	120	5	6	6
COWIB7NEN	win	15:02:44	1	avoid_circle	12	fixation	540	1	11	0	744095	22	49	4	12	16	22	23	150	65	Female	Woman	1	1	30	5	120	5	6	6
COWIB7NEN	win	15:02:44	1	avoid_circle	12	squareApproach_ManikinTop	484	1	12	49	746638	22	49	4	12	16	21	23	150	65	Female	Woman	1	1	30	5	120	5	6	6
COWIB7NEN	win	15:02:44	1	avoid_circle	12	fixation	592	1	13	0	747240	22	49	4	12	16	21	23	150	65	Female	Woman	1	1	30	5	120	5	6	6
COWIB7NEN	win	15:02:44	1	avoid_circle	12	circleAvoid_ManikinBottom	523	1	14	49	749823	22	49	4	12	13	21	23	150	65	Female	Woman	1	1	30	5	120	5	6	6
COWIB7NEN	win	15:02:44	1	avoid_circle	12	fixation	525	1	15	0	750356	22	49	4	12	13	21	23	150	65	Female	Woman	1	1	30	5	120	5	6	6
COWIB7NEN	win	15:02:44	1	avoid_circle	12	circleAvoid_ManikinBottom	340	1	16	49	752749	22	49	4	12	18	21	23	150	65	Female	Woman	1	1	30	5	120	5	6	6
COWIB7NEN	win	15:02:44	1	avoid_circle	12	fixation	731	1	17	0	753487	22	49	4	12	18	21	23	150	65	Female	Woman	1	1	30	5	120	5	6	6
COWIB7NEN	win	15:02:44	1	avoid_circle	12	circleAvoid_ManikinTop	377	1	18	22	755918	22	49	4	12	15	21	23	150	65	Female	Woman	1	1	30	5	120	5	6	6
COWIB7NEN	win	15:02:44	1	avoid_circle	12	fixation	651	1	19	0	756578	22	49	4	12	15	21	23	150	65	Female	Woman	1	1	30	5	120	5	6	6
COWIB7NEN	win	15:02:44	1	avoid_circle	12	circleAvoid_ManikinTop	351	1	20	22	758990	22	49	4	12	13	21	23	150	65	Female	Woman	1	1	30	5	120	5	6	6
COWIB7NEN	win	15:02:44	1	avoid_circle	12	fixation	700	1	21	0	759698	22	49	4	12	13	21	23	150	65	Female	Woman	1	1	30	5	120	5	6	6
COWIB7NEN	win	15:02:44	1	avoid_circle	12	circleAvoid_ManikinTop	625	1	22	22	762376	22	49	4	12	18	21	23	150	65	Female	Woman	1	1	30	5	120	5	6	6
COWIB7NEN	win	15:02:44	1	avoid_circle	12	fixation	550	1	23	0	762934	22	49	4	12	18	21	23	150	65	Female	Woman	1	1	30	5	120	5	6	6
COWIB7NEN	win	15:02:44	1	avoid_circle	12	circleAvoid_ManikinTop	441	1	24	22	765441	22	49	4	12	14	21	23	150	65	Female	Woman	1	1	30	5	120	5	6	6
COWIB7NEN	win	15:02:44	1	avoid_circle	12	fixation	532	1	25	0	765981	22	49	4	12	14	21	23	150	65	Female	Woman	1	1	30	5	120	5	6	6
COWIB7NEN	win	15:02:44	1	avoid_circle	12	squareApproach_ManikinBottom	613	1	26	22	768660	22	49	4	12	14	23	23	150	65	Female	Woman	1	1	30	5	120	5	6	6
COWIB7NEN	win	15:02:44	1	avoid_circle	12	fixation	534	1	27	0	769203	22	49	4	12	14	23	23	150	65	Female	Woman	1	1	30	5	120	5	6	6
COWIB7NEN	win	15:02:44	1	avoid_circle	12	circleAvoid_ManikinTop	605	0	28	49	770861	22	49	4	12	17	23	23	150	65	Female	Woman	1	1	30	5	120	5	6	6
COWIB7NEN	win	15:02:44	1	avoid_circle	12	error	0	0	29	0	770887	22	49	4	12	17	23	23	150	65	Female	Woman	1	1	30	5	120	5	6	6
COWIB7NEN	win	15:02:44	1	avoid_circle	12	fixation	724	1	30	0	772394	22	49	4	12	17	23	23	150	65	Female	Woman	1	1	30	5	120	5	6	6
COWIB7NEN	win	15:02:44	1	avoid_circle	12	squareApproach_ManikinBottom	650	1	31	22	775105	22	49	4	12	17	20	23	150	65	Female	Woman	1	1	30	5	120	5	6	6
COWIB7NEN	win	15:02:44	1	avoid_circle	12	fixation	559	1	32	0	775673	22	49	4	12	17	20	23	150	65	Female	Woman	1	1	30	5	120	5	6	6
COWIB7NEN	win	15:02:44	1	avoid_circle	12	circleAvoid_ManikinBottom	591	0	33	22	777324	22	49	4	12	16	20	23	150	65	Female	Woman	1	1	30	5	120	5	6	6
COWIB7NEN	win	15:02:44	1	avoid_circle	12	error	0	0	34	0	777344	22	49	4	12	16	20	23	150	65	Female	Woman	1	1	30	5	120	5	6	6
COWIB7NEN	win	15:02:44	1	avoid_circle	12	fixation	526	1	35	0	778657	22	49	4	12	16	20	23	150	65	Female	Woman	1	1	30	5	120	5	6	6
COWIB7NEN	win	15:02:44	1	avoid_circle	12	squareApproach_ManikinTop	478	1	36	49	781194	22	49	4	12	16	24	23	150	65	Female	Woman	1	1	30	5	120	5	6	6
COWIB7NEN	win	15:02:44	1	avoid_circle	12	fixation	615	1	37	0	781818	22	49	4	12	16	24	23	150	65	Female	Woman	1	1	30	5	120	5	6	6
COWIB7NEN	win	15:02:44	1	avoid_circle	12	squareApproach_ManikinTop	350	1	38	49	784230	22	49	4	12	16	19	23	150	65	Female	Woman	1	1	30	5	120	5	6	6
COWIB7NEN	win	15:02:44	1	avoid_circle	12	fixation	513	1	39	0	784752	22	49	4	12	16	19	23	150	65	Female	Woman	1	1	30	5	120	5	6	6
COWIB7NEN	win	15:02:44	1	avoid_circle	12	squareApproach_ManikinBottom	468	1	40	22	787279	22	49	4	12	16	24	23	150	65	Female	Woman	1	1	30	5	120	5	6	6
COWIB7NEN	win	15:02:44	1	avoid_circle	12	fixation	701	1	41	0	787990	22	49	4	12	16	24	23	150	65	Female	Woman	1	1	30	5	120	5	6	6
COWIB7NEN	win	15:02:44	1	avoid_circle	12	circleAvoid_ManikinTop	358	1	42	22	790399	22	49	4	12	15	24	23	150	65	Female	Woman	1	1	30	5	120	5	6	6
COWIB7NEN	win	15:02:44	1	avoid_circle	12	fixation	706	1	43	0	791119	22	49	4	12	15	24	23	150	65	Female	Woman	1	1	30	5	120	5	6	6
COWIB7NEN	win	15:02:44	1	avoid_circle	12	squareApproach_ManikinTop	278	1	44	49	793451	22	49	4	12	15	23	23	150	65	Female	Woman	1	1	30	5	120	5	6	6
COWIB7NEN	win	15:02:44	1	avoid_circle	12	fixation	568	1	45	0	794027	22	49	4	12	15	23	23	150	65	Female	Woman	1	1	30	5	120	5	6	6
COWIB7NEN	win	15:02:44	1	avoid_circle	12	squareApproach_ManikinTop	429	1	46	49	796514	22	49	4	12	15	21	23	150	65	Female	Woman	1	1	30	5	120	5	6	6
COWIB7NEN	win	15:02:44	1	avoid_circle	12	fixation	617	1	47	0	797144	22	49	4	12	15	21	23	150	65	Female	Woman	1	1	30	5	120	5	6	6
COWIB7NEN	win	15:02:44	1	avoid_circle	12	squareApproach_ManikinTop	510	1	48	49	799710	22	49	4	12	15	20	23	150	65	Female	Woman	1	1	30	5	120	5	6	6
COWIB7NEN	win	15:02:44	1	avoid_circle	12	fixation	646	1	49	0	800363	22	49	4	12	15	20	23	150	65	Female	Woman	1	1	30	5	120	5	6	6
COWIB7NEN	win	15:02:44	1	avoid_circle	12	circleAvoid_ManikinTop	623	1	50	22	803058	22	49	4	12	17	20	23	150	65	Female	Woman	1	1	30	5	120	5	6	6
COWIB7NEN	win	15:02:44	1	avoid_circle	12	fixation	611	1	51	0	803678	22	49	4	12	17	20	23	150	65	Female	Woman	1	1	30	5	120	5	6	6
COWIB7NEN	win	15:02:44	1	avoid_circle	12	squareApproach_ManikinBottom	460	0	52	49	805199	22	49	4	12	17	19	23	150	65	Female	Woman	1	1	30	5	120	5	6	6
COWIB7NEN	win	15:02:44	1	avoid_circle	12	error	0	0	53	0	805232	22	49	4	12	17	19	23	150	65	Female	Woman	1	1	30	5	120	5	6	6
COWIB7NEN	win	15:02:44	1	avoid_circle	12	fixation	507	1	54	0	806513	22	49	4	12	17	19	23	150	65	Female	Woman	1	1	30	5	120	5	6	6
COWIB7NEN	win	15:02:44	1	avoid_circle	12	circleAvoid_ManikinTop	629	1	55	22	809200	22	49	4	12	13	19	23	150	65	Female	Woman	1	1	30	5	120	5	6	6
COWIB7NEN	win	15:02:44	1	avoid_circle	12	fixation	611	1	56	0	809820	22	49	4	12	13	19	23	150	65	Female	Woman	1	1	30	5	120	5	6	6
COWIB7NEN	win	15:02:44	1	avoid_circle	12	squareApproach_ManikinTop	284	1	57	49	812173	22	49	4	12	13	22	23	150	65	Female	Woman	1	1	30	5	120	5	6	6
COWIB7NEN	win	15:02:44	1	avoid_circle	12	fixation	712	1	58	0	812893	22	49	4	12	13	22	23	150	65	Female	Woman	1	1	30	5	120	5	6	6
COWIB7NEN	win	15:02:44	1	avoid_circle	12	squareApproach_ManikinTop	457	1	59	49	815408	22	49	4	12	13	23	23	150	65	Female	Woman	1	1	30	5	120	5	6	6
COWIB7NEN	win	15:02:44	1	avoid_circle	12	fixation	599	1	60	0	816015	22	49	4	12	13	23	23	150	65	Female	Woman	1	1	30	5	120	5	6	6
COWIB7NEN	win	15:02:44	1	avoid_circle	12	circleAvoid_ManikinTop	281	1	61	22	818360	22	49	4	12	15	23	23	150	65	Female	Woman	1	1	30	5	120	5	6	6
COWIB7NEN	win	15:02:44	1	avoid_circle	12	fixation	746	1	62	0	819113	22	49	4	12	15	23	23	150	65	Female	Woman	1	1	30	5	120	5	6	6
COWIB7NEN	win	15:02:44	1	avoid_circle	12	squareApproach_ManikinBottom	460	1	63	22	821635	22	49	4	12	15	24	23	150	65	Female	Woman	1	1	30	5	120	5	6	6
COWIB7NEN	win	15:02:44	1	avoid_circle	12	fixation	603	1	64	0	822247	22	49	4	12	15	24	23	150	65	Female	Woman	1	1	30	5	120	5	6	6
COWIB7NEN	win	15:02:44	1	avoid_circle	12	circleAvoid_ManikinTop	594	1	65	22	824903	22	49	4	12	16	24	23	150	65	Female	Woman	1	1	30	5	120	5	6	6
COWIB7NEN	win	15:02:44	1	avoid_circle	12	fixation	704	1	66	0	825614	22	49	4	12	16	24	23	150	65	Female	Woman	1	1	30	5	120	5	6	6
COWIB7NEN	win	15:02:44	1	avoid_circle	12	squareApproach_ManikinTop	575	1	67	49	828245	22	49	4	12	16	19	23	150	65	Female	Woman	1	1	30	5	120	5	6	6
COWIB7NEN	win	15:02:44	1	avoid_circle	12	fixation	545	1	68	0	828799	22	49	4	12	16	19	23	150	65	Female	Woman	1	1	30	5	120	5	6	6
COWIB7NEN	win	15:02:44	1	avoid_circle	12	circleAvoid_ManikinBottom	632	1	69	49	831483	22	49	4	12	18	19	23	150	65	Female	Woman	1	1	30	5	120	5	6	6
COWIB7NEN	win	15:02:44	1	avoid_circle	12	fixation	745	1	70	0	832238	22	49	4	12	18	19	23	150	65	Female	Woman	1	1	30	5	120	5	6	6
COWIB7NEN	win	15:02:44	1	avoid_circle	12	circleAvoid_ManikinTop	390	1	71	22	834689	22	49	4	12	14	19	23	150	65	Female	Woman	1	1	30	5	120	5	6	6
COWIB7NEN	win	15:02:44	1	avoid_circle	12	fixation	520	1	72	0	835218	22	49	4	12	14	19	23	150	65	Female	Woman	1	1	30	5	120	5	6	6
COWIB7NEN	win	15:02:44	1	avoid_circle	12	circleAvoid_ManikinBottom	365	1	73	49	837643	22	49	4	12	13	19	23	150	65	Female	Woman	1	1	30	5	120	5	6	6
COWIB7NEN	win	15:02:44	1	avoid_circle	12	fixation	604	1	74	0	838257	22	49	4	12	13	19	23	150	65	Female	Woman	1	1	30	5	120	5	6	6
COWIB7NEN	win	15:02:44	1	avoid_circle	12	circleAvoid_ManikinBottom	359	1	75	49	840667	22	49	4	12	15	19	23	150	65	Female	Woman	1	1	30	5	120	5	6	6
COWIB7NEN	win	15:02:44	1	avoid_circle	12	fixation	547	1	76	0	841224	22	49	4	12	15	19	23	150	65	Female	Woman	1	1	30	5	120	5	6	6
COWIB7NEN	win	15:02:44	1	avoid_circle	12	squareApproach_ManikinBottom	355	1	77	22	843644	22	49	4	12	15	22	23	150	65	Female	Woman	1	1	30	5	120	5	6	6
COWIB7NEN	win	15:02:44	1	avoid_circle	12	fixation	664	1	78	0	844316	22	49	4	12	15	22	23	150	65	Female	Woman	1	1	30	5	120	5	6	6
COWIB7NEN	win	15:02:44	1	avoid_circle	12	circleAvoid_ManikinBottom	506	1	79	49	846875	22	49	4	12	14	22	23	150	65	Female	Woman	1	1	30	5	120	5	6	6
COWIB7NEN	win	15:02:44	1	avoid_circle	12	fixation	584	1	80	0	847466	22	49	4	12	14	22	23	150	65	Female	Woman	1	1	30	5	120	5	6	6
COWIB7NEN	win	15:02:44	1	avoid_circle	12	circleAvoid_ManikinBottom	577	1	81	49	850093	22	49	4	12	16	22	23	150	65	Female	Woman	1	1	30	5	120	5	6	6
COWIB7NEN	win	15:02:44	1	avoid_circle	12	fixation	621	1	82	0	850722	22	49	4	12	16	22	23	150	65	Female	Woman	1	1	30	5	120	5	6	6
COWIB7NEN	win	15:02:44	1	avoid_circle	12	circleAvoid_ManikinBottom	386	1	83	49	853164	22	49	4	12	17	22	23	150	65	Female	Woman	1	1	30	5	120	5	6	6
COWIB7NEN	win	15:02:44	1	avoid_circle	12	fixation	529	1	84	0	853701	22	49	4	12	17	22	23	150	65	Female	Woman	1	1	30	5	120	5	6	6
COWIB7NEN	win	15:02:44	1	avoid_circle	12	squareApproach_ManikinBottom	370	1	85	22	856132	22	49	4	12	17	21	23	150	65	Female	Woman	1	1	30	5	120	5	6	6
COWIB7NEN	win	15:02:44	1	avoid_circle	12	fixation	508	1	86	0	856649	22	49	4	12	17	21	23	150	65	Female	Woman	1	1	30	5	120	5	6	6
COWIB7NEN	win	15:02:44	1	avoid_circle	12	squareApproach_ManikinTop	299	1	87	49	859005	22	49	4	12	17	20	23	150	65	Female	Woman	1	1	30	5	120	5	6	6
COWIB7NEN	win	15:02:44	1	avoid_circle	12	fixation	699	1	88	0	859713	22	49	4	12	17	20	23	150	65	Female	Woman	1	1	30	5	120	5	6	6
COWIB7NEN	win	15:02:44	1	avoid_circle	12	squareApproach_ManikinTop	280	1	89	49	862049	22	49	4	12	17	22	23	150	65	Female	Woman	1	1	30	5	120	5	6	6
COWIB7NEN	win	15:02:44	1	avoid_circle	12	fixation	561	1	90	0	862620	22	49	4	12	17	22	23	150	65	Female	Woman	1	1	30	5	120	5	6	6
COWIB7NEN	win	15:02:44	1	avoid_circle	12	squareApproach_ManikinBottom	403	1	91	22	865085	22	49	4	12	17	21	23	150	65	Female	Woman	1	1	30	5	120	5	6	6
COWIB7NEN	win	15:02:44	1	avoid_circle	12	fixation	620	1	92	0	865715	22	49	4	12	17	21	23	150	65	Female	Woman	1	1	30	5	120	5	6	6
COWIB7NEN	win	15:02:44	1	avoid_circle	12	squareApproach_ManikinBottom	559	1	93	22	868340	22	49	4	12	17	19	23	150	65	Female	Woman	1	1	30	5	120	5	6	6
COWIB7NEN	win	15:02:44	1	avoid_circle	12	fixation	664	1	94	0	869012	22	49	4	12	17	19	23	150	65	Female	Woman	1	1	30	5	120	5	6	6
COWIB7NEN	win	15:02:44	1	avoid_circle	12	squareApproach_ManikinBottom	351	1	95	22	871433	22	49	4	12	17	23	23	150	65	Female	Woman	1	1	30	5	120	5	6	6
COWIB7NEN	win	15:02:44	1	avoid_circle	12	fixation	697	1	96	0	872138	22	49	4	12	17	23	23	150	65	Female	Woman	1	1	30	5	120	5	6	6
COWIB7NEN	win	15:02:44	1	avoid_circle	12	circleAvoid_ManikinBottom	452	1	97	49	874645	22	49	4	12	18	23	23	150	65	Female	Woman	1	1	30	5	120	5	6	6
COWIB7NEN	win	15:02:44	1	avoid_circle	12	fixation	683	1	98	0	875336	22	49	4	12	18	23	23	150	65	Female	Woman	1	1	30	5	120	5	6	6
COWIB7NEN	win	15:02:44	1	avoid_circle	12	squareApproach_ManikinTop	428	1	99	49	877818	22	49	4	12	18	24	23	150	65	Female	Woman	1	1	30	5	120	5	6	6
COWIB7NEN	win	15:02:44	1	avoid_circle	12	fixation	683	1	100	0	878509	22	49	4	12	18	24	23	150	65	Female	Woman	1	1	30	5	120	5	6	6
COWIB7NEN	win	15:02:44	1	avoid_circle	12	squareApproach_ManikinBottom	638	1	101	22	881208	22	49	4	12	18	20	23	150	65	Female	Woman	1	1	30	5	120	5	6	6
DOCHB7NEN	win	16:18:00	1	avoid_circle	4	fixation	524	1	1	0	242810	22	49	0	0	0	0	23	173	60	Male	Man	1	5	60	5	120	7	6	6
DOCHB7NEN	win	16:18:00	1	avoid_circle	4	circleAvoid_ManikinTop	59	1	2	22	244941	22	49	0	0	18	0	23	173	60	Male	Man	1	5	60	5	120	7	6	6
DOCHB7NEN	win	16:18:00	1	avoid_circle	4	fixation	582	1	3	0	245526	22	49	0	0	18	0	23	173	60	Male	Man	1	5	60	5	120	7	6	6
DOCHB7NEN	win	16:18:00	1	avoid_circle	4	circleAvoid_ManikinBottom	478	1	4	49	248051	22	49	0	0	17	0	23	173	60	Male	Man	1	5	60	5	120	7	6	6
DOCHB7NEN	win	16:18:00	1	avoid_circle	4	fixation	668	1	5	0	248722	22	49	0	0	17	0	23	173	60	Male	Man	1	5	60	5	120	7	6	6
DOCHB7NEN	win	16:18:00	1	avoid_circle	4	squareApproach_ManikinBottom	814	1	6	22	251587	22	49	0	0	17	21	23	173	60	Male	Man	1	5	60	5	120	7	6	6
DOCHB7NEN	win	16:18:00	1	avoid_circle	4	fixation	579	1	7	0	252169	22	49	0	0	17	21	23	173	60	Male	Man	1	5	60	5	120	7	6	6
DOCHB7NEN	win	16:18:00	1	avoid_circle	4	circleAvoid_ManikinTop	516	1	8	22	254740	22	49	0	0	13	21	23	173	60	Male	Man	1	5	60	5	120	7	6	6
DOCHB7NEN	win	16:18:00	1	avoid_circle	4	fixation	725	1	9	0	255467	22	49	0	0	13	21	23	173	60	Male	Man	1	5	60	5	120	7	6	6
DOCHB7NEN	win	16:18:00	1	avoid_circle	4	squareApproach_ManikinTop	648	1	10	49	258156	22	49	0	0	13	22	23	173	60	Male	Man	1	5	60	5	120	7	6	6
DOCHB7NEN	win	16:18:00	1	avoid_circle	4	fixation	529	1	11	0	258687	22	49	0	0	13	22	23	173	60	Male	Man	1	5	60	5	120	7	6	6
DOCHB7NEN	win	16:18:00	1	avoid_circle	4	squareApproach_ManikinBottom	407	1	12	22	261148	22	49	0	0	13	20	23	173	60	Male	Man	1	5	60	5	120	7	6	6
DOCHB7NEN	win	16:18:00	1	avoid_circle	4	fixation	702	1	13	0	261857	22	49	0	0	13	20	23	173	60	Male	Man	1	5	60	5	120	7	6	6
DOCHB7NEN	win	16:18:00	1	avoid_circle	4	circleAvoid_ManikinTop	689	1	14	22	264596	22	49	0	0	15	20	23	173	60	Male	Man	1	5	60	5	120	7	6	6
DOCHB7NEN	win	16:18:00	1	avoid_circle	4	fixation	735	1	15	0	265334	22	49	0	0	15	20	23	173	60	Male	Man	1	5	60	5	120	7	6	6
DOCHB7NEN	win	16:18:00	1	avoid_circle	4	squareApproach_ManikinTop	391	1	16	49	267765	22	49	0	0	15	19	23	173	60	Male	Man	1	5	60	5	120	7	6	6
DOCHB7NEN	win	16:18:00	1	avoid_circle	4	fixation	530	1	17	0	268300	22	49	0	0	15	19	23	173	60	Male	Man	1	5	60	5	120	7	6	6
DOCHB7NEN	win	16:18:00	1	avoid_circle	4	circleAvoid_ManikinBottom	531	1	18	49	270896	22	49	0	0	16	19	23	173	60	Male	Man	1	5	60	5	120	7	6	6
DOCHB7NEN	win	16:18:00	1	avoid_circle	4	fixation	727	1	19	0	271626	22	49	0	0	16	19	23	173	60	Male	Man	1	5	60	5	120	7	6	6
DOCHB7NEN	win	16:18:00	1	avoid_circle	4	squareApproach_ManikinTop	666	1	20	49	274341	22	49	0	0	16	24	23	173	60	Male	Man	1	5	60	5	120	7	6	6
DOCHB7NEN	win	16:18:00	1	avoid_circle	4	fixation	711	1	21	0	275054	22	49	0	0	16	24	23	173	60	Male	Man	1	5	60	5	120	7	6	6
DOCHB7NEN	win	16:18:00	1	avoid_circle	4	circleAvoid_ManikinBottom	473	1	22	49	277581	22	49	0	0	14	24	23	173	60	Male	Man	1	5	60	5	120	7	6	6
DOCHB7NEN	win	16:18:00	1	avoid_circle	4	fixation	715	1	23	0	278298	22	49	0	0	14	24	23	173	60	Male	Man	1	5	60	5	120	7	6	6
DOCHB7NEN	win	16:18:00	1	avoid_circle	4	squareApproach_ManikinTop	455	1	24	49	280797	22	49	0	0	14	23	23	173	60	Male	Man	1	5	60	5	120	7	6	6
DOCHB7NEN	win	16:18:00	1	avoid_circle	4	fixation	660	1	25	0	281459	22	49	0	0	14	23	23	173	60	Male	Man	1	5	60	5	120	7	6	6
DOCHB7NEN	win	16:18:00	1	avoid_circle	4	circleAvoid_ManikinTop	730	1	26	22	284238	22	49	0	0	16	23	23	173	60	Male	Man	1	5	60	5	120	7	6	6
DOCHB7NEN	win	16:18:00	1	avoid_circle	4	fixation	520	1	27	0	284760	22	49	0	0	16	23	23	173	60	Male	Man	1	5	60	5	120	7	6	6
DOCHB7NEN	win	16:18:00	1	avoid_circle	4	circleAvoid_ManikinBottom	501	1	28	49	287310	22	49	0	0	13	23	23	173	60	Male	Man	1	5	60	5	120	7	6	6
DOCHB7NEN	win	16:18:00	1	avoid_circle	4	fixation	619	1	29	0	287931	22	49	0	0	13	23	23	173	60	Male	Man	1	5	60	5	120	7	6	6
DOCHB7NEN	win	16:18:00	1	avoid_circle	4	squareApproach_ManikinTop	623	1	30	49	290597	22	49	0	0	13	20	23	173	60	Male	Man	1	5	60	5	120	7	6	6
DOCHB7NEN	win	16:18:00	1	avoid_circle	4	fixation	709	1	31	0	291309	22	49	0	0	13	20	23	173	60	Male	Man	1	5	60	5	120	7	6	6
DOCHB7NEN	win	16:18:00	1	avoid_circle	4	squareApproach_ManikinBottom	415	1	32	22	293774	22	49	0	0	13	21	23	173	60	Male	Man	1	5	60	5	120	7	6	6
DOCHB7NEN	win	16:18:00	1	avoid_circle	4	fixation	728	1	33	0	294504	22	49	0	0	13	21	23	173	60	Male	Man	1	5	60	5	120	7	6	6
DOCHB7NEN	win	16:18:00	1	avoid_circle	4	squareApproach_ManikinTop	559	1	34	49	297118	22	49	0	0	13	22	23	173	60	Male	Man	1	5	60	5	120	7	6	6
DOCHB7NEN	win	16:18:00	1	avoid_circle	4	fixation	615	1	35	0	297735	22	49	0	0	13	22	23	173	60	Male	Man	1	5	60	5	120	7	6	6
DOCHB7NEN	win	16:18:00	1	avoid_circle	4	circleAvoid_ManikinTop	518	1	36	22	300295	22	49	0	0	15	22	23	173	60	Male	Man	1	5	60	5	120	7	6	6
DOCHB7NEN	win	16:18:00	1	avoid_circle	4	fixation	572	1	37	0	300869	22	49	0	0	15	22	23	173	60	Male	Man	1	5	60	5	120	7	6	6
DOCHB7NEN	win	16:18:00	1	avoid_circle	4	circleAvoid_ManikinTop	642	1	38	22	303550	22	49	0	0	18	22	23	173	60	Male	Man	1	5	60	5	120	7	6	6
DOCHB7NEN	win	16:18:00	1	avoid_circle	4	fixation	546	1	39	0	304099	22	49	0	0	18	22	23	173	60	Male	Man	1	5	60	5	120	7	6	6
DOCHB7NEN	win	16:18:00	1	avoid_circle	4	squareApproach_ManikinBottom	593	1	40	22	306734	22	49	0	0	18	24	23	173	60	Male	Man	1	5	60	5	120	7	6	6
DOCHB7NEN	win	16:18:00	1	avoid_circle	4	fixation	625	1	41	0	307362	22	49	0	0	18	24	23	173	60	Male	Man	1	5	60	5	120	7	6	6
DOCHB7NEN	win	16:18:00	1	avoid_circle	4	circleAvoid_ManikinBottom	750	1	42	49	310158	22	49	0	0	17	24	23	173	60	Male	Man	1	5	60	5	120	7	6	6
DOCHB7NEN	win	16:18:00	1	avoid_circle	4	fixation	547	1	43	0	310708	22	49	0	0	17	24	23	173	60	Male	Man	1	5	60	5	120	7	6	6
DOCHB7NEN	win	16:18:00	1	avoid_circle	4	squareApproach_ManikinBottom	520	1	44	22	313278	22	49	0	0	17	23	23	173	60	Male	Man	1	5	60	5	120	7	6	6
DOCHB7NEN	win	16:18:00	1	avoid_circle	4	fixation	533	1	45	0	313814	22	49	0	0	17	23	23	173	60	Male	Man	1	5	60	5	120	7	6	6
DOCHB7NEN	win	16:18:00	1	avoid_circle	4	circleAvoid_ManikinTop	532	1	46	22	316390	22	49	0	0	14	23	23	173	60	Male	Man	1	5	60	5	120	7	6	6
DOCHB7NEN	win	16:18:00	1	avoid_circle	4	fixation	573	1	47	0	316966	22	49	0	0	14	23	23	173	60	Male	Man	1	5	60	5	120	7	6	6
DOCHB7NEN	win	16:18:00	1	avoid_circle	4	circleAvoid_ManikinTop	389	1	48	22	319399	22	49	0	0	18	23	23	173	60	Male	Man	1	5	60	5	120	7	6	6
DOCHB7NEN	win	16:18:00	1	avoid_circle	4	fixation	591	1	49	0	319992	22	49	0	0	18	23	23	173	60	Male	Man	1	5	60	5	120	7	6	6
DOCHB7NEN	win	16:18:00	1	avoid_circle	4	circleAvoid_ManikinBottom	460	1	50	49	322503	22	49	0	0	17	23	23	173	60	Male	Man	1	5	60	5	120	7	6	6
DOCHB7NEN	win	16:18:00	1	avoid_circle	4	fixation	561	1	51	0	323067	22	49	0	0	17	23	23	173	60	Male	Man	1	5	60	5	120	7	6	6
DOCHB7NEN	win	16:18:00	1	avoid_circle	4	squareApproach_ManikinBottom	403	1	52	22	325524	22	49	0	0	17	19	23	173	60	Male	Man	1	5	60	5	120	7	6	6
DOCHB7NEN	win	16:18:00	1	avoid_circle	4	fixation	632	1	53	0	326159	22	49	0	0	17	19	23	173	60	Male	Man	1	5	60	5	120	7	6	6
DOCHB7NEN	win	16:18:00	1	avoid_circle	4	squareApproach_ManikinBottom	558	1	54	22	328768	22	49	0	0	17	21	23	173	60	Male	Man	1	5	60	5	120	7	6	6
DOCHB7NEN	win	16:18:00	1	avoid_circle	4	fixation	520	1	55	0	329291	22	49	0	0	17	21	23	173	60	Male	Man	1	5	60	5	120	7	6	6
DOCHB7NEN	win	16:18:00	1	avoid_circle	4	squareApproach_ManikinBottom	401	1	56	22	331744	22	49	0	0	17	24	23	173	60	Male	Man	1	5	60	5	120	7	6	6
DOCHB7NEN	win	16:18:00	1	avoid_circle	4	fixation	612	1	57	0	332359	22	49	0	0	17	24	23	173	60	Male	Man	1	5	60	5	120	7	6	6
DOCHB7NEN	win	16:18:00	1	avoid_circle	4	squareApproach_ManikinBottom	398	1	58	22	334808	22	49	0	0	17	20	23	173	60	Male	Man	1	5	60	5	120	7	6	6
DOCHB7NEN	win	16:18:00	1	avoid_circle	4	fixation	660	1	59	0	335471	22	49	0	0	17	20	23	173	60	Male	Man	1	5	60	5	120	7	6	6
DOCHB7NEN	win	16:18:00	1	avoid_circle	4	circleAvoid_ManikinBottom	425	1	60	49	337952	22	49	0	0	16	20	23	173	60	Male	Man	1	5	60	5	120	7	6	6
DOCHB7NEN	win	16:18:00	1	avoid_circle	4	fixation	654	1	61	0	338608	22	49	0	0	16	20	23	173	60	Male	Man	1	5	60	5	120	7	6	6
DOCHB7NEN	win	16:18:00	1	avoid_circle	4	squareApproach_ManikinTop	748	1	62	49	341408	22	49	0	0	16	22	23	173	60	Male	Man	1	5	60	5	120	7	6	6
DOCHB7NEN	win	16:18:00	1	avoid_circle	4	fixation	560	1	63	0	341972	22	49	0	0	16	22	23	173	60	Male	Man	1	5	60	5	120	7	6	6
DOCHB7NEN	win	16:18:00	1	avoid_circle	4	squareApproach_ManikinBottom	326	1	64	22	344352	22	49	0	0	16	19	23	173	60	Male	Man	1	5	60	5	120	7	6	6
DOCHB7NEN	win	16:18:00	1	avoid_circle	4	fixation	688	1	65	0	345043	22	49	0	0	16	19	23	173	60	Male	Man	1	5	60	5	120	7	6	6
DOCHB7NEN	win	16:18:00	1	avoid_circle	4	circleAvoid_ManikinBottom	284	1	66	49	347377	22	49	0	0	15	19	23	173	60	Male	Man	1	5	60	5	120	7	6	6
DOCHB7NEN	win	16:18:00	1	avoid_circle	4	fixation	718	1	67	0	348097	22	49	0	0	15	19	23	173	60	Male	Man	1	5	60	5	120	7	6	6
DOCHB7NEN	win	16:18:00	1	avoid_circle	4	squareApproach_ManikinBottom	417	1	68	22	350561	22	49	0	0	15	23	23	173	60	Male	Man	1	5	60	5	120	7	6	6
DOCHB7NEN	win	16:18:00	1	avoid_circle	4	fixation	538	1	69	0	351101	22	49	0	0	15	23	23	173	60	Male	Man	1	5	60	5	120	7	6	6
DOCHB7NEN	win	16:18:00	1	avoid_circle	4	circleAvoid_ManikinBottom	425	1	70	49	353569	22	49	0	0	14	23	23	173	60	Male	Man	1	5	60	5	120	7	6	6
DOCHB7NEN	win	16:18:00	1	avoid_circle	4	fixation	682	1	71	0	354253	22	49	0	0	14	23	23	173	60	Male	Man	1	5	60	5	120	7	6	6
DOCHB7NEN	win	16:18:00	1	avoid_circle	4	circleAvoid_ManikinTop	491	1	72	22	356785	22	49	0	0	13	23	23	173	60	Male	Man	1	5	60	5	120	7	6	6
DOCHB7NEN	win	16:18:00	1	avoid_circle	4	fixation	736	1	73	0	357523	22	49	0	0	13	23	23	173	60	Male	Man	1	5	60	5	120	7	6	6
DOCHB7NEN	win	16:18:00	1	avoid_circle	4	squareApproach_ManikinBottom	432	1	74	22	360008	22	49	0	0	13	22	23	173	60	Male	Man	1	5	60	5	120	7	6	6
DOCHB7NEN	win	16:18:00	1	avoid_circle	4	fixation	708	1	75	0	360719	22	49	0	0	13	22	23	173	60	Male	Man	1	5	60	5	120	7	6	6
DOCHB7NEN	win	16:18:00	1	avoid_circle	4	squareApproach_ManikinTop	392	1	76	49	363153	22	49	0	0	13	19	23	173	60	Male	Man	1	5	60	5	120	7	6	6
DOCHB7NEN	win	16:18:00	1	avoid_circle	4	fixation	697	1	77	0	363852	22	49	0	0	13	19	23	173	60	Male	Man	1	5	60	5	120	7	6	6
DOCHB7NEN	win	16:18:00	1	avoid_circle	4	circleAvoid_ManikinTop	292	1	78	22	366185	22	49	0	0	18	19	23	173	60	Male	Man	1	5	60	5	120	7	6	6
DOCHB7NEN	win	16:18:00	1	avoid_circle	4	fixation	652	1	79	0	366840	22	49	0	0	18	19	23	173	60	Male	Man	1	5	60	5	120	7	6	6
DOCHB7NEN	win	16:18:00	1	avoid_circle	4	circleAvoid_ManikinBottom	308	1	80	49	369201	22	49	0	0	16	19	23	173	60	Male	Man	1	5	60	5	120	7	6	6
DOCHB7NEN	win	16:18:00	1	avoid_circle	4	fixation	637	1	81	0	369841	22	49	0	0	16	19	23	173	60	Male	Man	1	5	60	5	120	7	6	6
DOCHB7NEN	win	16:18:00	1	avoid_circle	4	circleAvoid_ManikinBottom	628	1	82	49	372521	22	49	0	0	17	19	23	173	60	Male	Man	1	5	60	5	120	7	6	6
DOCHB7NEN	win	16:18:00	1	avoid_circle	4	fixation	723	1	83	0	373247	22	49	0	0	17	19	23	173	60	Male	Man	1	5	60	5	120	7	6	6
DOCHB7NEN	win	16:18:00	1	avoid_circle	4	squareApproach_ManikinTop	524	1	84	49	375817	22	49	0	0	17	20	23	173	60	Male	Man	1	5	60	5	120	7	6	6
DOCHB7NEN	win	16:18:00	1	avoid_circle	4	fixation	708	1	85	0	376528	22	49	0	0	17	20	23	173	60	Male	Man	1	5	60	5	120	7	6	6
DOCHB7NEN	win	16:18:00	1	avoid_circle	4	squareApproach_ManikinTop	392	1	86	49	378970	22	49	0	0	17	23	23	173	60	Male	Man	1	5	60	5	120	7	6	6
DOCHB7NEN	win	16:18:00	1	avoid_circle	4	fixation	644	1	87	0	379616	22	49	0	0	17	23	23	173	60	Male	Man	1	5	60	5	120	7	6	6
DOCHB7NEN	win	16:18:00	1	avoid_circle	4	circleAvoid_ManikinTop	477	1	88	22	382138	22	49	0	0	14	23	23	173	60	Male	Man	1	5	60	5	120	7	6	6
DOCHB7NEN	win	16:18:00	1	avoid_circle	4	fixation	731	1	89	0	382881	22	49	0	0	14	23	23	173	60	Male	Man	1	5	60	5	120	7	6	6
DOCHB7NEN	win	16:18:00	1	avoid_circle	4	squareApproach_ManikinTop	354	1	90	49	385302	22	49	0	0	14	24	23	173	60	Male	Man	1	5	60	5	120	7	6	6
DOCHB7NEN	win	16:18:00	1	avoid_circle	4	fixation	602	1	91	0	385907	22	49	0	0	14	24	23	173	60	Male	Man	1	5	60	5	120	7	6	6
DOCHB7NEN	win	16:18:00	1	avoid_circle	4	circleAvoid_ManikinBottom	418	1	92	49	388379	22	49	0	0	15	24	23	173	60	Male	Man	1	5	60	5	120	7	6	6
DOCHB7NEN	win	16:18:00	1	avoid_circle	4	fixation	504	1	93	0	388885	22	49	0	0	15	24	23	173	60	Male	Man	1	5	60	5	120	7	6	6
DOCHB7NEN	win	16:18:00	1	avoid_circle	4	circleAvoid_ManikinTop	667	1	94	22	391594	22	49	0	0	13	24	23	173	60	Male	Man	1	5	60	5	120	7	6	6
DOCHB7NEN	win	16:18:00	1	avoid_circle	4	fixation	731	1	95	0	392328	22	49	0	0	13	24	23	173	60	Male	Man	1	5	60	5	120	7	6	6
DOCHB7NEN	win	16:18:00	1	avoid_circle	4	squareApproach_ManikinTop	465	1	96	49	394842	22	49	0	0	13	21	23	173	60	Male	Man	1	5	60	5	120	7	6	6
DOCHB7NEN	win	16:18:00	1	reminder	5	reminder	2379	1	1	57	397349	22	49	0	0	13	21	23	173	60	Male	Man	1	5	60	5	120	7	6	6
DOCHB7NEN	win	16:18:00	1	images	6	instructionimages	7000	0	1	0	404434	22	49	0	0	13	21	23	173	60	Male	Man	1	5	60	5	120	7	6	6
DOCHB7NEN	win	16:18:00	1	avoid_ap	7	fixation	501	1	1	0	421776	22	49	0	0	13	21	23	173	60	Male	Man	1	5	60	5	120	7	6	6
DOCHB7NEN	win	16:18:00	1	avoid_ap	7	ApAvoid_ManikinTop	855	1	2	22	424684	22	49	2	0	13	21	23	173	60	Male	Man	1	5	60	5	120	7	6	6
DOCHB7NEN	win	16:18:00	1	avoid_ap	7	fixation	602	1	3	0	425289	22	49	2	0	13	21	23	173	60	Male	Man	1	5	60	5	120	7	6	6
DOCHB7NEN	win	16:18:00	1	avoid_ap	7	SedenApproach_ManikinBottom	635	1	4	22	427980	22	49	2	12	13	21	23	173	60	Male	Man	1	5	60	5	120	7	6	6
DOCHB7NEN	win	16:18:00	1	avoid_ap	7	fixation	557	1	5	0	428539	22	49	2	12	13	21	23	173	60	Male	Man	1	5	60	5	120	7	6	6
DOCHB7NEN	win	16:18:00	1	avoid_ap	7	SedenApproach_ManikinTop	561	1	6	49	431156	22	49	2	7	13	21	23	173	60	Male	Man	1	5	60	5	120	7	6	6
DOCHB7NEN	win	16:18:00	1	avoid_ap	7	fixation	698	1	7	0	431857	22	49	2	7	13	21	23	173	60	Male	Man	1	5	60	5	120	7	6	6
DOCHB7NEN	win	16:18:00	1	avoid_ap	7	ApAvoid_ManikinBottom	964	1	8	49	434877	22	49	3	7	13	21	23	173	60	Male	Man	1	5	60	5	120	7	6	6
DOCHB7NEN	win	16:18:00	1	avoid_ap	7	fixation	595	1	9	0	435473	22	49	3	7	13	21	23	173	60	Male	Man	1	5	60	5	120	7	6	6
DOCHB7NEN	win	16:18:00	1	avoid_ap	7	ApAvoid_ManikinTop	1036	1	10	22	438565	22	49	6	7	13	21	23	173	60	Male	Man	1	5	60	5	120	7	6	6
DOCHB7NEN	win	16:18:00	1	avoid_ap	7	fixation	750	1	11	0	439317	22	49	6	7	13	21	23	173	60	Male	Man	1	5	60	5	120	7	6	6
DOCHB7NEN	win	16:18:00	1	avoid_ap	7	SedenApproach_ManikinBottom	882	0	12	49	441243	22	49	6	11	13	21	23	173	60	Male	Man	1	5	60	5	120	7	6	6
DOCHB7NEN	win	16:18:00	1	avoid_ap	7	error	0	0	13	0	441259	22	49	6	11	13	21	23	173	60	Male	Man	1	5	60	5	120	7	6	6
DOCHB7NEN	win	16:18:00	1	avoid_ap	7	fixation	601	1	14	0	442647	22	49	6	11	13	21	23	173	60	Male	Man	1	5	60	5	120	7	6	6
DOCHB7NEN	win	16:18:00	1	avoid_ap	7	ApAvoid_ManikinTop	893	1	15	22	445589	22	49	1	11	13	21	23	173	60	Male	Man	1	5	60	5	120	7	6	6
DOCHB7NEN	win	16:18:00	1	avoid_ap	7	fixation	658	1	16	0	446250	22	49	1	11	13	21	23	173	60	Male	Man	1	5	60	5	120	7	6	6
DOCHB7NEN	win	16:18:00	1	avoid_ap	7	SedenApproach_ManikinBottom	910	1	17	22	449205	22	49	1	9	13	21	23	173	60	Male	Man	1	5	60	5	120	7	6	6
DOCHB7NEN	win	16:18:00	1	avoid_ap	7	fixation	596	1	18	0	449804	22	49	1	9	13	21	23	173	60	Male	Man	1	5	60	5	120	7	6	6
DOCHB7NEN	win	16:18:00	1	avoid_ap	7	SedenApproach_ManikinTop	1223	1	19	49	453095	22	49	1	10	13	21	23	173	60	Male	Man	1	5	60	5	120	7	6	6
DOCHB7NEN	win	16:18:00	1	avoid_ap	7	fixation	710	1	20	0	453807	22	49	1	10	13	21	23	173	60	Male	Man	1	5	60	5	120	7	6	6
DOCHB7NEN	win	16:18:00	1	avoid_ap	7	ApAvoid_ManikinBottom	1151	1	21	49	457013	22	49	5	10	13	21	23	173	60	Male	Man	1	5	60	5	120	7	6	6
DOCHB7NEN	win	16:18:00	1	avoid_ap	7	fixation	644	1	22	0	457660	22	49	5	10	13	21	23	173	60	Male	Man	1	5	60	5	120	7	6	6
DOCHB7NEN	win	16:18:00	1	avoid_ap	7	ApAvoid_ManikinTop	949	1	23	22	460661	22	49	4	10	13	21	23	173	60	Male	Man	1	5	60	5	120	7	6	6
DOCHB7NEN	win	16:18:00	1	avoid_ap	7	fixation	636	1	24	0	461300	22	49	4	10	13	21	23	173	60	Male	Man	1	5	60	5	120	7	6	6
DOCHB7NEN	win	16:18:00	1	avoid_ap	7	SedenApproach_ManikinTop	915	1	25	49	464262	22	49	4	8	13	21	23	173	60	Male	Man	1	5	60	5	120	7	6	6
DOCHB7NEN	win	16:18:00	1	avoid_ap	7	fixation	588	1	26	0	464852	22	49	4	8	13	21	23	173	60	Male	Man	1	5	60	5	120	7	6	6
DOCHB7NEN	win	16:18:00	1	avoid_ap	7	ApAvoid_ManikinBottom	598	1	27	49	467495	22	49	6	8	13	21	23	173	60	Male	Man	1	5	60	5	120	7	6	6
DOCHB7NEN	win	16:18:00	1	avoid_ap	7	fixation	705	1	28	0	468202	22	49	6	8	13	21	23	173	60	Male	Man	1	5	60	5	120	7	6	6
DOCHB7NEN	win	16:18:00	1	avoid_ap	7	SedenApproach_ManikinBottom	1152	1	29	22	471398	22	49	6	8	13	21	23	173	60	Male	Man	1	5	60	5	120	7	6	6
DOCHB7NEN	win	16:18:00	1	avoid_ap	7	fixation	720	1	30	0	472120	22	49	6	8	13	21	23	173	60	Male	Man	1	5	60	5	120	7	6	6
DOCHB7NEN	win	16:18:00	1	avoid_ap	7	ApAvoid_ManikinTop	612	1	31	22	474775	22	49	3	8	13	21	23	173	60	Male	Man	1	5	60	5	120	7	6	6
DOCHB7NEN	win	16:18:00	1	avoid_ap	7	fixation	641	1	32	0	475418	22	49	3	8	13	21	23	173	60	Male	Man	1	5	60	5	120	7	6	6
DOCHB7NEN	win	16:18:00	1	avoid_ap	7	SedenApproach_ManikinTop	895	1	33	49	478359	22	49	3	9	13	21	23	173	60	Male	Man	1	5	60	5	120	7	6	6
DOCHB7NEN	win	16:18:00	1	avoid_ap	7	fixation	524	1	34	0	478885	22	49	3	9	13	21	23	173	60	Male	Man	1	5	60	5	120	7	6	6
DOCHB7NEN	win	16:18:00	1	avoid_ap	7	ApAvoid_ManikinTop	1013	1	35	22	481943	22	49	5	9	13	21	23	173	60	Male	Man	1	5	60	5	120	7	6	6
DOCHB7NEN	win	16:18:00	1	avoid_ap	7	fixation	740	1	36	0	482685	22	49	5	9	13	21	23	173	60	Male	Man	1	5	60	5	120	7	6	6
DOCHB7NEN	win	16:18:00	1	avoid_ap	7	SedenApproach_ManikinTop	1276	1	37	49	486007	22	49	5	7	13	21	23	173	60	Male	Man	1	5	60	5	120	7	6	6
DOCHB7NEN	win	16:18:00	1	avoid_ap	7	fixation	744	1	38	0	486753	22	49	5	7	13	21	23	173	60	Male	Man	1	5	60	5	120	7	6	6
DOCHB7NEN	win	16:18:00	1	avoid_ap	7	SedenApproach_ManikinTop	763	1	39	49	489559	22	49	5	11	13	21	23	173	60	Male	Man	1	5	60	5	120	7	6	6
DOCHB7NEN	win	16:18:00	1	avoid_ap	7	fixation	620	1	40	0	490182	22	49	5	11	13	21	23	173	60	Male	Man	1	5	60	5	120	7	6	6
DOCHB7NEN	win	16:18:00	1	avoid_ap	7	SedenApproach_ManikinBottom	665	1	41	22	492896	22	49	5	10	13	21	23	173	60	Male	Man	1	5	60	5	120	7	6	6
DOCHB7NEN	win	16:18:00	1	avoid_ap	7	fixation	621	1	42	0	493519	22	49	5	10	13	21	23	173	60	Male	Man	1	5	60	5	120	7	6	6
DOCHB7NEN	win	16:18:00	1	avoid_ap	7	ApAvoid_ManikinBottom	748	1	43	49	496311	22	49	4	10	13	21	23	173	60	Male	Man	1	5	60	5	120	7	6	6
DOCHB7NEN	win	16:18:00	1	avoid_ap	7	fixation	704	1	44	0	497017	22	49	4	10	13	21	23	173	60	Male	Man	1	5	60	5	120	7	6	6
DOCHB7NEN	win	16:18:00	1	avoid_ap	7	ApAvoid_ManikinTop	768	1	45	22	499831	22	49	1	10	13	21	23	173	60	Male	Man	1	5	60	5	120	7	6	6
DOCHB7NEN	win	16:18:00	1	avoid_ap	7	fixation	573	1	46	0	500407	22	49	1	10	13	21	23	173	60	Male	Man	1	5	60	5	120	7	6	6
DOCHB7NEN	win	16:18:00	1	avoid_ap	7	SedenApproach_ManikinTop	544	1	47	49	502992	22	49	1	12	13	21	23	173	60	Male	Man	1	5	60	5	120	7	6	6
DOCHB7NEN	win	16:18:00	1	avoid_ap	7	fixation	582	1	48	0	503576	22	49	1	12	13	21	23	173	60	Male	Man	1	5	60	5	120	7	6	6
DOCHB7NEN	win	16:18:00	1	avoid_ap	7	SedenApproach_ManikinBottom	665	1	49	22	506296	22	49	1	10	13	21	23	173	60	Male	Man	1	5	60	5	120	7	6	6
DOCHB7NEN	win	16:18:00	1	avoid_ap	7	fixation	612	1	50	0	506911	22	49	1	10	13	21	23	173	60	Male	Man	1	5	60	5	120	7	6	6
DOCHB7NEN	win	16:18:00	1	avoid_ap	7	ApAvoid_ManikinTop	564	1	51	22	509528	22	49	2	10	13	21	23	173	60	Male	Man	1	5	60	5	120	7	6	6
DOCHB7NEN	win	16:18:00	1	avoid_ap	7	fixation	748	1	52	0	510277	22	49	2	10	13	21	23	173	60	Male	Man	1	5	60	5	120	7	6	6
DOCHB7NEN	win	16:18:00	1	avoid_ap	7	SedenApproach_ManikinBottom	742	1	53	22	513073	22	49	2	8	13	21	23	173	60	Male	Man	1	5	60	5	120	7	6	6
DOCHB7NEN	win	16:18:00	1	avoid_ap	7	fixation	537	1	54	0	513612	22	49	2	8	13	21	23	173	60	Male	Man	1	5	60	5	120	7	6	6
DOCHB7NEN	win	16:18:00	1	avoid_ap	7	ApAvoid_ManikinTop	632	1	55	22	516296	22	49	6	8	13	21	23	173	60	Male	Man	1	5	60	5	120	7	6	6
DOCHB7NEN	win	16:18:00	1	avoid_ap	7	fixation	592	1	56	0	516890	22	49	6	8	13	21	23	173	60	Male	Man	1	5	60	5	120	7	6	6
DOCHB7NEN	win	16:18:00	1	avoid_ap	7	ApAvoid_ManikinBottom	1150	1	57	49	520081	22	49	3	8	13	21	23	173	60	Male	Man	1	5	60	5	120	7	6	6
DOCHB7NEN	win	16:18:00	1	avoid_ap	7	fixation	678	1	58	0	520761	22	49	3	8	13	21	23	173	60	Male	Man	1	5	60	5	120	7	6	6
DOCHB7NEN	win	16:18:00	1	avoid_ap	7	SedenApproach_ManikinBottom	562	1	59	22	523377	22	49	3	12	13	21	23	173	60	Male	Man	1	5	60	5	120	7	6	6
DOCHB7NEN	win	16:18:00	1	avoid_ap	7	fixation	593	1	60	0	523973	22	49	3	12	13	21	23	173	60	Male	Man	1	5	60	5	120	7	6	6
DOCHB7NEN	win	16:18:00	1	avoid_ap	7	ApAvoid_ManikinBottom	498	1	61	49	526513	22	49	2	12	13	21	23	173	60	Male	Man	1	5	60	5	120	7	6	6
DOCHB7NEN	win	16:18:00	1	avoid_ap	7	fixation	735	1	62	0	527251	22	49	2	12	13	21	23	173	60	Male	Man	1	5	60	5	120	7	6	6
DOCHB7NEN	win	16:18:00	1	avoid_ap	7	ApAvoid_ManikinTop	487	1	63	22	529785	22	49	5	12	13	21	23	173	60	Male	Man	1	5	60	5	120	7	6	6
DOCHB7NEN	win	16:18:00	1	avoid_ap	7	fixation	663	1	64	0	530451	22	49	5	12	13	21	23	173	60	Male	Man	1	5	60	5	120	7	6	6
DOCHB7NEN	win	16:18:00	1	avoid_ap	7	ApAvoid_ManikinBottom	496	1	65	49	532994	22	49	1	12	13	21	23	173	60	Male	Man	1	5	60	5	120	7	6	6
DOCHB7NEN	win	16:18:00	1	avoid_ap	7	fixation	662	1	66	0	533658	22	49	1	12	13	21	23	173	60	Male	Man	1	5	60	5	120	7	6	6
DOCHB7NEN	win	16:18:00	1	avoid_ap	7	ApAvoid_ManikinTop	480	1	67	22	536178	22	49	4	12	13	21	23	173	60	Male	Man	1	5	60	5	120	7	6	6
DOCHB7NEN	win	16:18:00	1	avoid_ap	7	fixation	583	1	68	0	536763	22	49	4	12	13	21	23	173	60	Male	Man	1	5	60	5	120	7	6	6
DOCHB7NEN	win	16:18:00	1	avoid_ap	7	SedenApproach_ManikinTop	531	1	69	49	539345	22	49	4	11	13	21	23	173	60	Male	Man	1	5	60	5	120	7	6	6
DOCHB7NEN	win	16:18:00	1	avoid_ap	7	fixation	550	1	70	0	539898	22	49	4	11	13	21	23	173	60	Male	Man	1	5	60	5	120	7	6	6
DOCHB7NEN	win	16:18:00	1	avoid_ap	7	ApAvoid_ManikinBottom	613	1	71	49	542562	22	49	3	11	13	21	23	173	60	Male	Man	1	5	60	5	120	7	6	6
DOCHB7NEN	win	16:18:00	1	avoid_ap	7	fixation	546	1	72	0	543110	22	49	3	11	13	21	23	173	60	Male	Man	1	5	60	5	120	7	6	6
DOCHB7NEN	win	16:18:00	1	avoid_ap	7	ApAvoid_ManikinTop	460	1	73	22	545626	22	49	4	11	13	21	23	173	60	Male	Man	1	5	60	5	120	7	6	6
DOCHB7NEN	win	16:18:00	1	avoid_ap	7	fixation	552	1	74	0	546179	22	49	4	11	13	21	23	173	60	Male	Man	1	5	60	5	120	7	6	6
DOCHB7NEN	win	16:18:00	1	avoid_ap	7	SedenApproach_ManikinBottom	570	1	75	22	548802	22	49	4	9	13	21	23	173	60	Male	Man	1	5	60	5	120	7	6	6
DOCHB7NEN	win	16:18:00	1	avoid_ap	7	fixation	650	1	76	0	549455	22	49	4	9	13	21	23	173	60	Male	Man	1	5	60	5	120	7	6	6
DOCHB7NEN	win	16:18:00	1	avoid_ap	7	SedenApproach_ManikinBottom	504	0	77	49	551001	22	49	4	7	13	21	23	173	60	Male	Man	1	5	60	5	120	7	6	6
DOCHB7NEN	win	16:18:00	1	avoid_ap	7	error	0	0	78	0	551012	22	49	4	7	13	21	23	173	60	Male	Man	1	5	60	5	120	7	6	6
DOCHB7NEN	win	16:18:00	1	avoid_ap	7	fixation	606	1	79	0	552409	22	49	4	7	13	21	23	173	60	Male	Man	1	5	60	5	120	7	6	6
DOCHB7NEN	win	16:18:00	1	avoid_ap	7	SedenApproach_ManikinTop	946	1	80	49	555394	22	49	4	10	13	21	23	173	60	Male	Man	1	5	60	5	120	7	6	6
DOCHB7NEN	win	16:18:00	1	avoid_ap	7	fixation	587	1	81	0	555985	22	49	4	10	13	21	23	173	60	Male	Man	1	5	60	5	120	7	6	6
DOCHB7NEN	win	16:18:00	1	avoid_ap	7	SedenApproach_ManikinBottom	611	1	82	22	558643	22	49	4	12	13	21	23	173	60	Male	Man	1	5	60	5	120	7	6	6
DOCHB7NEN	win	16:18:00	1	avoid_ap	7	fixation	718	1	83	0	559363	22	49	4	12	13	21	23	173	60	Male	Man	1	5	60	5	120	7	6	6
DOCHB7NEN	win	16:18:00	1	avoid_ap	7	SedenApproach_ManikinTop	467	1	84	49	561883	22	49	4	8	13	21	23	173	60	Male	Man	1	5	60	5	120	7	6	6
DOCHB7NEN	win	16:18:00	1	avoid_ap	7	fixation	524	1	85	0	562410	22	49	4	8	13	21	23	173	60	Male	Man	1	5	60	5	120	7	6	6
DOCHB7NEN	win	16:18:00	1	avoid_ap	7	SedenApproach_ManikinBottom	578	1	86	22	565027	22	49	4	7	13	21	23	173	60	Male	Man	1	5	60	5	120	7	6	6
DOCHB7NEN	win	16:18:00	1	avoid_ap	7	fixation	747	1	87	0	565777	22	49	4	7	13	21	23	173	60	Male	Man	1	5	60	5	120	7	6	6
DOCHB7NEN	win	16:18:00	1	avoid_ap	7	ApAvoid_ManikinBottom	522	1	88	49	568355	22	49	6	7	13	21	23	173	60	Male	Man	1	5	60	5	120	7	6	6
DOCHB7NEN	win	16:18:00	1	avoid_ap	7	fixation	730	1	89	0	569088	22	49	6	7	13	21	23	173	60	Male	Man	1	5	60	5	120	7	6	6
DOCHB7NEN	win	16:18:00	1	avoid_ap	7	SedenApproach_ManikinTop	591	1	90	49	571723	22	49	6	11	13	21	23	173	60	Male	Man	1	5	60	5	120	7	6	6
DOCHB7NEN	win	16:18:00	1	avoid_ap	7	fixation	727	1	91	0	572454	22	49	6	11	13	21	23	173	60	Male	Man	1	5	60	5	120	7	6	6
DOCHB7NEN	win	16:18:00	1	avoid_ap	7	ApAvoid_ManikinBottom	504	1	92	49	575004	22	49	1	11	13	21	23	173	60	Male	Man	1	5	60	5	120	7	6	6
DOCHB7NEN	win	16:18:00	1	avoid_ap	7	fixation	529	1	93	0	575535	22	49	1	11	13	21	23	173	60	Male	Man	1	5	60	5	120	7	6	6
DOCHB7NEN	win	16:18:00	1	avoid_ap	7	SedenApproach_ManikinTop	525	1	94	49	578107	22	49	1	9	13	21	23	173	60	Male	Man	1	5	60	5	120	7	6	6
DOCHB7NEN	win	16:18:00	1	avoid_ap	7	fixation	692	1	95	0	578817	22	49	1	9	13	21	23	173	60	Male	Man	1	5	60	5	120	7	6	6
DOCHB7NEN	win	16:18:00	1	avoid_ap	7	ApAvoid_ManikinBottom	813	1	96	49	581701	22	49	2	9	13	21	23	173	60	Male	Man	1	5	60	5	120	7	6	6
DOCHB7NEN	win	16:18:00	1	avoid_ap	7	fixation	501	1	97	0	582209	22	49	2	9	13	21	23	173	60	Male	Man	1	5	60	5	120	7	6	6
DOCHB7NEN	win	16:18:00	1	avoid_ap	7	ApAvoid_ManikinBottom	1082	1	98	49	585346	22	49	5	9	13	21	23	173	60	Male	Man	1	5	60	5	120	7	6	6
DOCHB7NEN	win	16:18:00	1	reminder	8	reminder	1459	1	1	57	586953	22	49	5	9	13	21	23	173	60	Male	Man	1	5	60	5	120	7	6	6
DOCHB7NEN	win	16:18:00	1	images	9	instructionimages	7000	0	1	0	594040	22	49	5	9	13	21	23	173	60	Male	Man	1	5	60	5	120	7	6	6
DOCHB7NEN	win	16:18:00	1	approach_ap	10	fixation	560	1	1	0	612697	22	49	5	9	13	21	23	173	60	Male	Man	1	5	60	5	120	7	6	6
DOCHB7NEN	win	16:18:00	1	approach_ap	10	ApApproach_ManikinTop	611	1	2	49	615390	22	49	4	9	13	21	23	173	60	Male	Man	1	5	60	5	120	7	6	6
DOCHB7NEN	win	16:18:00	1	approach_ap	10	fixation	644	1	3	0	616047	22	49	4	9	13	21	23	173	60	Male	Man	1	5	60	5	120	7	6	6
DOCHB7NEN	win	16:18:00	1	approach_ap	10	ApApproach_ManikinTop	438	1	4	49	618555	22	49	5	9	13	21	23	173	60	Male	Man	1	5	60	5	120	7	6	6
DOCHB7NEN	win	16:18:00	1	approach_ap	10	fixation	704	1	5	0	619269	22	49	5	9	13	21	23	173	60	Male	Man	1	5	60	5	120	7	6	6
DOCHB7NEN	win	16:18:00	1	approach_ap	10	SedenAvoid_ManikinBottom	747	1	6	49	622071	22	49	5	9	13	21	23	173	60	Male	Man	1	5	60	5	120	7	6	6
DOCHB7NEN	win	16:18:00	1	approach_ap	10	fixation	646	1	7	0	622719	22	49	5	9	13	21	23	173	60	Male	Man	1	5	60	5	120	7	6	6
DOCHB7NEN	win	16:18:00	1	approach_ap	10	SedenAvoid_ManikinBottom	750	1	8	49	625518	22	49	5	12	13	21	23	173	60	Male	Man	1	5	60	5	120	7	6	6
DOCHB7NEN	win	16:18:00	1	approach_ap	10	fixation	618	1	9	0	626138	22	49	5	12	13	21	23	173	60	Male	Man	1	5	60	5	120	7	6	6
DOCHB7NEN	win	16:18:00	1	approach_ap	10	SedenAvoid_ManikinTop	1222	1	10	22	629406	22	49	5	11	13	21	23	173	60	Male	Man	1	5	60	5	120	7	6	6
DOCHB7NEN	win	16:18:00	1	approach_ap	10	fixation	712	1	11	0	630120	22	49	5	11	13	21	23	173	60	Male	Man	1	5	60	5	120	7	6	6
DOCHB7NEN	win	16:18:00	1	approach_ap	10	SedenAvoid_ManikinBottom	766	1	12	49	632934	22	49	5	8	13	21	23	173	60	Male	Man	1	5	60	5	120	7	6	6
DOCHB7NEN	win	16:18:00	1	approach_ap	10	fixation	685	1	13	0	633622	22	49	5	8	13	21	23	173	60	Male	Man	1	5	60	5	120	7	6	6
DOCHB7NEN	win	16:18:00	1	approach_ap	10	SedenAvoid_ManikinTop	731	1	14	22	636398	22	49	5	7	13	21	23	173	60	Male	Man	1	5	60	5	120	7	6	6
DOCHB7NEN	win	16:18:00	1	approach_ap	10	fixation	732	1	15	0	637133	22	49	5	7	13	21	23	173	60	Male	Man	1	5	60	5	120	7	6	6
DOCHB7NEN	win	16:18:00	1	approach_ap	10	ApApproach_ManikinBottom	1070	1	16	22	640255	22	49	6	7	13	21	23	173	60	Male	Man	1	5	60	5	120	7	6	6
DOCHB7NEN	win	16:18:00	1	approach_ap	10	fixation	608	1	17	0	640865	22	49	6	7	13	21	23	173	60	Male	Man	1	5	60	5	120	7	6	6
DOCHB7NEN	win	16:18:00	1	approach_ap	10	ApApproach_ManikinBottom	1113	1	18	22	644031	22	49	2	7	13	21	23	173	60	Male	Man	1	5	60	5	120	7	6	6
DOCHB7NEN	win	16:18:00	1	approach_ap	10	fixation	593	1	19	0	644627	22	49	2	7	13	21	23	173	60	Male	Man	1	5	60	5	120	7	6	6
DOCHB7NEN	win	16:18:00	1	approach_ap	10	ApApproach_ManikinBottom	787	1	20	22	647455	22	49	1	7	13	21	23	173	60	Male	Man	1	5	60	5	120	7	6	6
DOCHB7NEN	win	16:18:00	1	approach_ap	10	fixation	718	1	21	0	648176	22	49	1	7	13	21	23	173	60	Male	Man	1	5	60	5	120	7	6	6
DOCHB7NEN	win	16:18:00	1	approach_ap	10	SedenAvoid_ManikinBottom	1056	1	22	49	651294	22	49	1	10	13	21	23	173	60	Male	Man	1	5	60	5	120	7	6	6
DOCHB7NEN	win	16:18:00	1	approach_ap	10	fixation	691	1	23	0	651996	22	49	1	10	13	21	23	173	60	Male	Man	1	5	60	5	120	7	6	6
DOCHB7NEN	win	16:18:00	1	approach_ap	10	ApApproach_ManikinTop	692	1	24	49	654744	22	49	3	10	13	21	23	173	60	Male	Man	1	5	60	5	120	7	6	6
DOCHB7NEN	win	16:18:00	1	approach_ap	10	fixation	671	1	25	0	655418	22	49	3	10	13	21	23	173	60	Male	Man	1	5	60	5	120	7	6	6
DOCHB7NEN	win	16:18:00	1	approach_ap	10	SedenAvoid_ManikinBottom	1011	1	26	49	658480	22	49	3	12	13	21	23	173	60	Male	Man	1	5	60	5	120	7	6	6
DOCHB7NEN	win	16:18:00	1	approach_ap	10	fixation	567	1	27	0	659049	22	49	3	12	13	21	23	173	60	Male	Man	1	5	60	5	120	7	6	6
DOCHB7NEN	win	16:18:00	1	approach_ap	10	SedenAvoid_ManikinBottom	698	1	28	49	661799	22	49	3	8	13	21	23	173	60	Male	Man	1	5	60	5	120	7	6	6
DOCHB7NEN	win	16:18:00	1	approach_ap	10	fixation	546	1	29	0	662348	22	49	3	8	13	21	23	173	60	Male	Man	1	5	60	5	120	7	6	6
DOCHB7NEN	win	16:18:00	1	approach_ap	10	SedenAvoid_ManikinTop	838	1	30	22	665239	22	49	3	11	13	21	23	173	60	Male	Man	1	5	60	5	120	7	6	6
DOCHB7NEN	win	16:18:00	1	approach_ap	10	fixation	665	1	31	0	665907	22	49	3	11	13	21	23	173	60	Male	Man	1	5	60	5	120	7	6	6
DOCHB7NEN	win	16:18:00	1	approach_ap	10	SedenAvoid_ManikinBottom	552	1	32	49	668504	22	49	3	10	13	21	23	173	60	Male	Man	1	5	60	5	120	7	6	6
DOCHB7NEN	win	16:18:00	1	approach_ap	10	fixation	700	1	33	0	669208	22	49	3	10	13	21	23	173	60	Male	Man	1	5	60	5	120	7	6	6
DOCHB7NEN	win	16:18:00	1	approach_ap	10	ApApproach_ManikinTop	836	1	34	49	672088	22	49	2	10	13	21	23	173	60	Male	Man	1	5	60	5	120	7	6	6
DOCHB7NEN	win	16:18:00	1	approach_ap	10	fixation	551	1	35	0	672642	22	49	2	10	13	21	23	173	60	Male	Man	1	5	60	5	120	7	6	6
DOCHB7NEN	win	16:18:00	1	approach_ap	10	SedenAvoid_ManikinBottom	755	1	36	49	675440	22	49	2	9	13	21	23	173	60	Male	Man	1	5	60	5	120	7	6	6
DOCHB7NEN	win	16:18:00	1	approach_ap	10	fixation	510	1	37	0	675952	22	49	2	9	13	21	23	173	60	Male	Man	1	5	60	5	120	7	6	6
DOCHB7NEN	win	16:18:00	1	approach_ap	10	ApApproach_ManikinBottom	551	1	38	22	678552	22	49	1	9	13	21	23	173	60	Male	Man	1	5	60	5	120	7	6	6
DOCHB7NEN	win	16:18:00	1	approach_ap	10	fixation	749	1	39	0	679304	22	49	1	9	13	21	23	173	60	Male	Man	1	5	60	5	120	7	6	6
DOCHB7NEN	win	16:18:00	1	approach_ap	10	ApApproach_ManikinBottom	641	1	40	22	681993	22	49	5	9	13	21	23	173	60	Male	Man	1	5	60	5	120	7	6	6
DOCHB7NEN	win	16:18:00	1	approach_ap	10	fixation	509	1	41	0	682511	22	49	5	9	13	21	23	173	60	Male	Man	1	5	60	5	120	7	6	6
DOCHB7NEN	win	16:18:00	1	approach_ap	10	ApApproach_ManikinTop	545	1	42	49	685121	22	49	3	9	13	21	23	173	60	Male	Man	1	5	60	5	120	7	6	6
DOCHB7NEN	win	16:18:00	1	approach_ap	10	fixation	537	1	43	0	685662	22	49	3	9	13	21	23	173	60	Male	Man	1	5	60	5	120	7	6	6
DOCHB7NEN	win	16:18:00	1	approach_ap	10	ApApproach_ManikinBottom	522	1	44	22	688225	22	49	6	9	13	21	23	173	60	Male	Man	1	5	60	5	120	7	6	6
DOCHB7NEN	win	16:18:00	1	approach_ap	10	fixation	514	1	45	0	688740	22	49	6	9	13	21	23	173	60	Male	Man	1	5	60	5	120	7	6	6
DOCHB7NEN	win	16:18:00	1	approach_ap	10	SedenAvoid_ManikinTop	808	1	46	22	691593	22	49	6	7	13	21	23	173	60	Male	Man	1	5	60	5	120	7	6	6
DOCHB7NEN	win	16:18:00	1	approach_ap	10	fixation	614	1	47	0	692210	22	49	6	7	13	21	23	173	60	Male	Man	1	5	60	5	120	7	6	6
DOCHB7NEN	win	16:18:00	1	approach_ap	10	SedenAvoid_ManikinTop	876	1	48	22	695129	22	49	6	10	13	21	23	173	60	Male	Man	1	5	60	5	120	7	6	6
DOCHB7NEN	win	16:18:00	1	approach_ap	10	fixation	565	1	49	0	695696	22	49	6	10	13	21	23	173	60	Male	Man	1	5	60	5	120	7	6	6
DOCHB7NEN	win	16:18:00	1	approach_ap	10	ApApproach_ManikinTop	578	1	50	49	698313	22	49	4	10	13	21	23	173	60	Male	Man	1	5	60	5	120	7	6	6
DOCHB7NEN	win	16:18:00	1	approach_ap	10	fixation	545	1	51	0	698861	22	49	4	10	13	21	23	173	60	Male	Man	1	5	60	5	120	7	6	6
DOCHB7NEN	win	16:18:00	1	approach_ap	10	ApApproach_ManikinBottom	547	1	52	22	701450	22	49	4	10	13	21	23	173	60	Male	Man	1	5	60	5	120	7	6	6
DOCHB7NEN	win	16:18:00	1	approach_ap	10	fixation	720	1	53	0	702173	22	49	4	10	13	21	23	173	60	Male	Man	1	5	60	5	120	7	6	6
DOCHB7NEN	win	16:18:00	1	approach_ap	10	ApApproach_ManikinTop	486	1	54	49	704706	22	49	1	10	13	21	23	173	60	Male	Man	1	5	60	5	120	7	6	6
DOCHB7NEN	win	16:18:00	1	approach_ap	10	fixation	627	1	55	0	705336	22	49	1	10	13	21	23	173	60	Male	Man	1	5	60	5	120	7	6	6
DOCHB7NEN	win	16:18:00	1	approach_ap	10	ApApproach_ManikinBottom	528	1	56	22	707914	22	49	6	10	13	21	23	173	60	Male	Man	1	5	60	5	120	7	6	6
DOCHB7NEN	win	16:18:00	1	approach_ap	10	fixation	743	1	57	0	708660	22	49	6	10	13	21	23	173	60	Male	Man	1	5	60	5	120	7	6	6
DOCHB7NEN	win	16:18:00	1	approach_ap	10	SedenAvoid_ManikinTop	458	1	58	22	711162	22	49	6	8	13	21	23	173	60	Male	Man	1	5	60	5	120	7	6	6
DOCHB7NEN	win	16:18:00	1	approach_ap	10	fixation	534	1	59	0	711700	22	49	6	8	13	21	23	173	60	Male	Man	1	5	60	5	120	7	6	6
DOCHB7NEN	win	16:18:00	1	approach_ap	10	ApApproach_ManikinTop	490	1	60	49	714243	22	49	5	8	13	21	23	173	60	Male	Man	1	5	60	5	120	7	6	6
DOCHB7NEN	win	16:18:00	1	approach_ap	10	fixation	735	1	61	0	714980	22	49	5	8	13	21	23	173	60	Male	Man	1	5	60	5	120	7	6	6
DOCHB7NEN	win	16:18:00	1	approach_ap	10	SedenAvoid_ManikinBottom	663	1	62	49	717682	22	49	5	12	13	21	23	173	60	Male	Man	1	5	60	5	120	7	6	6
DOCHB7NEN	win	16:18:00	1	approach_ap	10	fixation	728	1	63	0	718413	22	49	5	12	13	21	23	173	60	Male	Man	1	5	60	5	120	7	6	6
DOCHB7NEN	win	16:18:00	1	approach_ap	10	SedenAvoid_ManikinTop	517	1	64	22	720971	22	49	5	9	13	21	23	173	60	Male	Man	1	5	60	5	120	7	6	6
DOCHB7NEN	win	16:18:00	1	approach_ap	10	fixation	634	1	65	0	721606	22	49	5	9	13	21	23	173	60	Male	Man	1	5	60	5	120	7	6	6
DOCHB7NEN	win	16:18:00	1	approach_ap	10	SedenAvoid_ManikinBottom	517	1	66	49	724171	22	49	5	11	13	21	23	173	60	Male	Man	1	5	60	5	120	7	6	6
DOCHB7NEN	win	16:18:00	1	approach_ap	10	fixation	525	1	67	0	724698	22	49	5	11	13	21	23	173	60	Male	Man	1	5	60	5	120	7	6	6
DOCHB7NEN	win	16:18:00	1	approach_ap	10	SedenAvoid_ManikinTop	577	1	68	22	727331	22	49	5	7	13	21	23	173	60	Male	Man	1	5	60	5	120	7	6	6
DOCHB7NEN	win	16:18:00	1	approach_ap	10	fixation	584	1	69	0	727917	22	49	5	7	13	21	23	173	60	Male	Man	1	5	60	5	120	7	6	6
DOCHB7NEN	win	16:18:00	1	approach_ap	10	ApApproach_ManikinBottom	600	1	70	22	730571	22	49	3	7	13	21	23	173	60	Male	Man	1	5	60	5	120	7	6	6
DOCHB7NEN	win	16:18:00	1	approach_ap	10	fixation	700	1	71	0	731273	22	49	3	7	13	21	23	173	60	Male	Man	1	5	60	5	120	7	6	6
DOCHB7NEN	win	16:18:00	1	approach_ap	10	SedenAvoid_ManikinTop	410	1	72	22	733731	22	49	3	8	13	21	23	173	60	Male	Man	1	5	60	5	120	7	6	6
DOCHB7NEN	win	16:18:00	1	approach_ap	10	fixation	600	1	73	0	734333	22	49	3	8	13	21	23	173	60	Male	Man	1	5	60	5	120	7	6	6
DOCHB7NEN	win	16:18:00	1	approach_ap	10	ApApproach_ManikinTop	777	1	74	49	737164	22	49	2	8	13	21	23	173	60	Male	Man	1	5	60	5	120	7	6	6
DOCHB7NEN	win	16:18:00	1	approach_ap	10	fixation	534	1	75	0	737700	22	49	2	8	13	21	23	173	60	Male	Man	1	5	60	5	120	7	6	6
DOCHB7NEN	win	16:18:00	1	approach_ap	10	ApApproach_ManikinTop	658	1	76	49	740411	22	49	6	8	13	21	23	173	60	Male	Man	1	5	60	5	120	7	6	6
DOCHB7NEN	win	16:18:00	1	approach_ap	10	fixation	625	1	77	0	741054	22	49	6	8	13	21	23	173	60	Male	Man	1	5	60	5	120	7	6	6
DOCHB7NEN	win	16:18:00	1	approach_ap	10	SedenAvoid_ManikinBottom	1387	0	78	22	743512	22	49	6	12	13	21	23	173	60	Male	Man	1	5	60	5	120	7	6	6
DOCHB7NEN	win	16:18:00	1	approach_ap	10	error	0	0	79	0	743528	22	49	6	12	13	21	23	173	60	Male	Man	1	5	60	5	120	7	6	6
DOCHB7NEN	win	16:18:00	1	approach_ap	10	fixation	503	1	80	0	744830	22	49	6	12	13	21	23	173	60	Male	Man	1	5	60	5	120	7	6	6
DOCHB7NEN	win	16:18:00	1	approach_ap	10	SedenAvoid_ManikinBottom	632	1	81	49	747525	22	49	6	11	13	21	23	173	60	Male	Man	1	5	60	5	120	7	6	6
DOCHB7NEN	win	16:18:00	1	approach_ap	10	fixation	531	1	82	0	748063	22	49	6	11	13	21	23	173	60	Male	Man	1	5	60	5	120	7	6	6
DOCHB7NEN	win	16:18:00	1	approach_ap	10	ApApproach_ManikinBottom	1095	1	83	22	751213	22	49	1	11	13	21	23	173	60	Male	Man	1	5	60	5	120	7	6	6
DOCHB7NEN	win	16:18:00	1	approach_ap	10	fixation	697	1	84	0	751912	22	49	1	11	13	21	23	173	60	Male	Man	1	5	60	5	120	7	6	6
DOCHB7NEN	win	16:18:00	1	approach_ap	10	SedenAvoid_ManikinTop	685	1	85	22	754654	22	49	1	9	13	21	23	173	60	Male	Man	1	5	60	5	120	7	6	6
DOCHB7NEN	win	16:18:00	1	approach_ap	10	fixation	746	1	86	0	755403	22	49	1	9	13	21	23	173	60	Male	Man	1	5	60	5	120	7	6	6
DOCHB7NEN	win	16:18:00	1	approach_ap	10	ApApproach_ManikinTop	598	1	87	49	758053	22	49	5	9	13	21	23	173	60	Male	Man	1	5	60	5	120	7	6	6
DOCHB7NEN	win	16:18:00	1	approach_ap	10	fixation	671	1	88	0	758726	22	49	5	9	13	21	23	173	60	Male	Man	1	5	60	5	120	7	6	6
DOCHB7NEN	win	16:18:00	1	approach_ap	10	ApApproach_ManikinBottom	978	1	89	22	761748	22	49	3	9	13	21	23	173	60	Male	Man	1	5	60	5	120	7	6	6
DOCHB7NEN	win	16:18:00	1	approach_ap	10	fixation	620	1	90	0	762371	22	49	3	9	13	21	23	173	60	Male	Man	1	5	60	5	120	7	6	6
DOCHB7NEN	win	16:18:00	1	approach_ap	10	ApApproach_ManikinTop	544	1	91	49	764965	22	49	4	9	13	21	23	173	60	Male	Man	1	5	60	5	120	7	6	6
DOCHB7NEN	win	16:18:00	1	approach_ap	10	fixation	639	1	92	0	765606	22	49	4	9	13	21	23	173	60	Male	Man	1	5	60	5	120	7	6	6
DOCHB7NEN	win	16:18:00	1	approach_ap	10	SedenAvoid_ManikinTop	670	1	93	22	768325	22	49	4	7	13	21	23	173	60	Male	Man	1	5	60	5	120	7	6	6
DOCHB7NEN	win	16:18:00	1	approach_ap	10	fixation	505	1	94	0	768832	22	49	4	7	13	21	23	173	60	Male	Man	1	5	60	5	120	7	6	6
DOCHB7NEN	win	16:18:00	1	approach_ap	10	ApApproach_ManikinBottom	510	1	95	22	771381	22	49	2	7	13	21	23	173	60	Male	Man	1	5	60	5	120	7	6	6
DOCHB7NEN	win	16:18:00	1	approach_ap	10	fixation	688	1	96	0	772071	22	49	2	7	13	21	23	173	60	Male	Man	1	5	60	5	120	7	6	6
DOCHB7NEN	win	16:18:00	1	approach_ap	10	SedenAvoid_ManikinTop	603	1	97	22	774725	22	49	2	10	13	21	23	173	60	Male	Man	1	5	60	5	120	7	6	6
DOCHB7NEN	win	16:18:00	1	reminder	11	reminder	1376	1	1	57	776216	22	49	2	10	13	21	23	173	60	Male	Man	1	5	60	5	120	7	6	6
DOCHB7NEN	win	16:18:00	1	approach_circle	12	fixation	560	1	1	0	784658	22	49	2	10	13	21	23	173	60	Male	Man	1	5	60	5	120	7	6	6
DOCHB7NEN	win	16:18:00	1	approach_circle	12	squareAvoid_ManikinTop	637	1	2	22	787351	22	49	2	10	13	20	23	173	60	Male	Man	1	5	60	5	120	7	6	6
DOCHB7NEN	win	16:18:00	1	approach_circle	12	fixation	574	1	3	0	787927	22	49	2	10	13	20	23	173	60	Male	Man	1	5	60	5	120	7	6	6
DOCHB7NEN	win	16:18:00	1	approach_circle	12	squareAvoid_ManikinTop	434	1	4	22	790406	22	49	2	10	13	24	23	173	60	Male	Man	1	5	60	5	120	7	6	6
DOCHB7NEN	win	16:18:00	1	approach_circle	12	fixation	681	1	5	0	791090	22	49	2	10	13	24	23	173	60	Male	Man	1	5	60	5	120	7	6	6
DOCHB7NEN	win	16:18:00	1	approach_circle	12	squareAvoid_ManikinBottom	467	0	6	22	792605	22	49	2	10	13	19	23	173	60	Male	Man	1	5	60	5	120	7	6	6
DOCHB7NEN	win	16:18:00	1	approach_circle	12	error	0	0	7	0	792619	22	49	2	10	13	19	23	173	60	Male	Man	1	5	60	5	120	7	6	6
DOCHB7NEN	win	16:18:00	1	approach_circle	12	fixation	664	1	8	0	794071	22	49	2	10	13	19	23	173	60	Male	Man	1	5	60	5	120	7	6	6
DOCHB7NEN	win	16:18:00	1	approach_circle	12	circleApproach_ManikinTop	620	1	9	49	796742	22	49	2	10	16	19	23	173	60	Male	Man	1	5	60	5	120	7	6	6
DOCHB7NEN	win	16:18:00	1	approach_circle	12	fixation	529	1	10	0	797274	22	49	2	10	16	19	23	173	60	Male	Man	1	5	60	5	120	7	6	6
DOCHB7NEN	win	16:18:00	1	approach_circle	12	circleApproach_ManikinBottom	445	1	11	22	799766	22	49	2	10	17	19	23	173	60	Male	Man	1	5	60	5	120	7	6	6
DOCHB7NEN	win	16:18:00	1	approach_circle	12	fixation	559	1	12	0	800328	22	49	2	10	17	19	23	173	60	Male	Man	1	5	60	5	120	7	6	6
DOCHB7NEN	win	16:18:00	1	approach_circle	12	circleApproach_ManikinBottom	403	1	13	22	802775	22	49	2	10	13	19	23	173	60	Male	Man	1	5	60	5	120	7	6	6
DOCHB7NEN	win	16:18:00	1	approach_circle	12	fixation	731	1	14	0	803508	22	49	2	10	13	19	23	173	60	Male	Man	1	5	60	5	120	7	6	6
DOCHB7NEN	win	16:18:00	1	approach_circle	12	squareAvoid_ManikinTop	683	1	15	22	806239	22	49	2	10	13	23	23	173	60	Male	Man	1	5	60	5	120	7	6	6
DOCHB7NEN	win	16:18:00	1	approach_circle	12	fixation	714	1	16	0	806955	22	49	2	10	13	23	23	173	60	Male	Man	1	5	60	5	120	7	6	6
DOCHB7NEN	win	16:18:00	1	approach_circle	12	circleApproach_ManikinTop	401	1	17	49	809407	22	49	2	10	14	23	23	173	60	Male	Man	1	5	60	5	120	7	6	6
DOCHB7NEN	win	16:18:00	1	approach_circle	12	fixation	608	1	18	0	810017	22	49	2	10	14	23	23	173	60	Male	Man	1	5	60	5	120	7	6	6
DOCHB7NEN	win	16:18:00	1	approach_circle	12	squareAvoid_ManikinTop	670	1	19	22	812743	22	49	2	10	14	22	23	173	60	Male	Man	1	5	60	5	120	7	6	6
DOCHB7NEN	win	16:18:00	1	approach_circle	12	fixation	721	1	20	0	813466	22	49	2	10	14	22	23	173	60	Male	Man	1	5	60	5	120	7	6	6
DOCHB7NEN	win	16:18:00	1	approach_circle	12	squareAvoid_ManikinBottom	685	1	21	49	816191	22	49	2	10	14	21	23	173	60	Male	Man	1	5	60	5	120	7	6	6
DOCHB7NEN	win	16:18:00	1	approach_circle	12	fixation	535	1	22	0	816729	22	49	2	10	14	21	23	173	60	Male	Man	1	5	60	5	120	7	6	6
DOCHB7NEN	win	16:18:00	1	approach_circle	12	squareAvoid_ManikinTop	498	1	23	22	819271	22	49	2	10	14	24	23	173	60	Male	Man	1	5	60	5	120	7	6	6
DOCHB7NEN	win	16:18:00	1	approach_circle	12	fixation	546	1	24	0	819819	22	49	2	10	14	24	23	173	60	Male	Man	1	5	60	5	120	7	6	6
DOCHB7NEN	win	16:18:00	1	approach_circle	12	circleApproach_ManikinBottom	895	1	25	22	822767	22	49	2	10	18	24	23	173	60	Male	Man	1	5	60	5	120	7	6	6
DOCHB7NEN	win	16:18:00	1	approach_circle	12	fixation	503	1	26	0	823273	22	49	2	10	18	24	23	173	60	Male	Man	1	5	60	5	120	7	6	6
DOCHB7NEN	win	16:18:00	1	approach_circle	12	squareAvoid_ManikinBottom	581	1	27	49	825903	22	49	2	10	18	23	23	173	60	Male	Man	1	5	60	5	120	7	6	6
DOCHB7NEN	win	16:18:00	1	approach_circle	12	fixation	616	1	28	0	826522	22	49	2	10	18	23	23	173	60	Male	Man	1	5	60	5	120	7	6	6
DOCHB7NEN	win	16:18:00	1	approach_circle	12	circleApproach_ManikinTop	1107	1	29	49	829679	22	49	2	10	15	23	23	173	60	Male	Man	1	5	60	5	120	7	6	6
DOCHB7NEN	win	16:18:00	1	approach_circle	12	fixation	650	1	30	0	830332	22	49	2	10	15	23	23	173	60	Male	Man	1	5	60	5	120	7	6	6
DOCHB7NEN	win	16:18:00	1	approach_circle	12	squareAvoid_ManikinTop	523	1	31	22	832897	22	49	2	10	15	22	23	173	60	Male	Man	1	5	60	5	120	7	6	6
DOCHB7NEN	win	16:18:00	1	approach_circle	12	fixation	679	1	32	0	833578	22	49	2	10	15	22	23	173	60	Male	Man	1	5	60	5	120	7	6	6
DOCHB7NEN	win	16:18:00	1	approach_circle	12	squareAvoid_ManikinTop	505	1	33	22	836128	22	49	2	10	15	20	23	173	60	Male	Man	1	5	60	5	120	7	6	6
DOCHB7NEN	win	16:18:00	1	approach_circle	12	fixation	610	1	34	0	836740	22	49	2	10	15	20	23	173	60	Male	Man	1	5	60	5	120	7	6	6
DOCHB7NEN	win	16:18:00	1	approach_circle	12	squareAvoid_ManikinBottom	618	1	35	49	839408	22	49	2	10	15	19	23	173	60	Male	Man	1	5	60	5	120	7	6	6
DOCHB7NEN	win	16:18:00	1	approach_circle	12	fixation	732	1	36	0	840143	22	49	2	10	15	19	23	173	60	Male	Man	1	5	60	5	120	7	6	6
DOCHB7NEN	win	16:18:00	1	approach_circle	12	squareAvoid_ManikinTop	507	1	37	22	842696	22	49	2	10	15	21	23	173	60	Male	Man	1	5	60	5	120	7	6	6
DOCHB7NEN	win	16:18:00	1	approach_circle	12	fixation	747	1	38	0	843446	22	49	2	10	15	21	23	173	60	Male	Man	1	5	60	5	120	7	6	6
DOCHB7NEN	win	16:18:00	1	approach_circle	12	circleApproach_ManikinBottom	399	1	39	22	845888	22	49	2	10	18	21	23	173	60	Male	Man	1	5	60	5	120	7	6	6
DOCHB7NEN	win	16:18:00	1	approach_circle	12	fixation	738	1	40	0	846629	22	49	2	10	18	21	23	173	60	Male	Man	1	5	60	5	120	7	6	6
DOCHB7NEN	win	16:18:00	1	approach_circle	12	circleApproach_ManikinTop	591	1	41	49	849265	22	49	2	10	14	21	23	173	60	Male	Man	1	5	60	5	120	7	6	6
DOCHB7NEN	win	16:18:00	1	approach_circle	12	fixation	735	1	42	0	850002	22	49	2	10	14	21	23	173	60	Male	Man	1	5	60	5	120	7	6	6
DOCHB7NEN	win	16:18:00	1	approach_circle	12	circleApproach_ManikinTop	496	1	43	49	852552	22	49	2	10	15	21	23	173	60	Male	Man	1	5	60	5	120	7	6	6
DOCHB7NEN	win	16:18:00	1	approach_circle	12	fixation	623	1	44	0	853178	22	49	2	10	15	21	23	173	60	Male	Man	1	5	60	5	120	7	6	6
DOCHB7NEN	win	16:18:00	1	approach_circle	12	circleApproach_ManikinBottom	521	1	45	22	855745	22	49	2	10	13	21	23	173	60	Male	Man	1	5	60	5	120	7	6	6
DOCHB7NEN	win	16:18:00	1	approach_circle	12	fixation	528	1	46	0	856275	22	49	2	10	13	21	23	173	60	Male	Man	1	5	60	5	120	7	6	6
DOCHB7NEN	win	16:18:00	1	approach_circle	12	circleApproach_ManikinBottom	325	1	47	22	858649	22	49	2	10	17	21	23	173	60	Male	Man	1	5	60	5	120	7	6	6
DOCHB7NEN	win	16:18:00	1	approach_circle	12	fixation	712	1	48	0	859364	22	49	2	10	17	21	23	173	60	Male	Man	1	5	60	5	120	7	6	6
DOCHB7NEN	win	16:18:00	1	approach_circle	12	squareAvoid_ManikinTop	547	1	49	22	861953	22	49	2	10	17	22	23	173	60	Male	Man	1	5	60	5	120	7	6	6
DOCHB7NEN	win	16:18:00	1	approach_circle	12	fixation	517	1	50	0	862472	22	49	2	10	17	22	23	173	60	Male	Man	1	5	60	5	120	7	6	6
DOCHB7NEN	win	16:18:00	1	approach_circle	12	circleApproach_ManikinBottom	534	1	51	22	865057	22	49	2	10	16	22	23	173	60	Male	Man	1	5	60	5	120	7	6	6
DOCHB7NEN	win	16:18:00	1	approach_circle	12	fixation	669	1	52	0	865729	22	49	2	10	16	22	23	173	60	Male	Man	1	5	60	5	120	7	6	6
DOCHB7NEN	win	16:18:00	1	approach_circle	12	squareAvoid_ManikinBottom	452	1	53	49	868225	22	49	2	10	16	21	23	173	60	Male	Man	1	5	60	5	120	7	6	6
DOCHB7NEN	win	16:18:00	1	approach_circle	12	fixation	711	1	54	0	868939	22	49	2	10	16	21	23	173	60	Male	Man	1	5	60	5	120	7	6	6
DOCHB7NEN	win	16:18:00	1	approach_circle	12	circleApproach_ManikinTop	339	1	55	49	871330	22	49	2	10	14	21	23	173	60	Male	Man	1	5	60	5	120	7	6	6
DOCHB7NEN	win	16:18:00	1	approach_circle	12	fixation	516	1	56	0	871850	22	49	2	10	14	21	23	173	60	Male	Man	1	5	60	5	120	7	6	6
DOCHB7NEN	win	16:18:00	1	approach_circle	12	squareAvoid_ManikinBottom	527	1	57	49	874418	22	49	2	10	14	24	23	173	60	Male	Man	1	5	60	5	120	7	6	6
DOCHB7NEN	win	16:18:00	1	approach_circle	12	fixation	738	1	58	0	875159	22	49	2	10	14	24	23	173	60	Male	Man	1	5	60	5	120	7	6	6
DOCHB7NEN	win	16:18:00	1	approach_circle	12	squareAvoid_ManikinBottom	698	1	59	49	877906	22	49	2	10	14	19	23	173	60	Male	Man	1	5	60	5	120	7	6	6
DOCHB7NEN	win	16:18:00	1	approach_circle	12	fixation	514	1	60	0	878422	22	49	2	10	14	19	23	173	60	Male	Man	1	5	60	5	120	7	6	6
DOCHB7NEN	win	16:18:00	1	approach_circle	12	circleApproach_ManikinTop	431	1	61	49	880906	22	49	2	10	13	19	23	173	60	Male	Man	1	5	60	5	120	7	6	6
DOCHB7NEN	win	16:18:00	1	approach_circle	12	fixation	554	1	62	0	881462	22	49	2	10	13	19	23	173	60	Male	Man	1	5	60	5	120	7	6	6
DOCHB7NEN	win	16:18:00	1	approach_circle	12	squareAvoid_ManikinBottom	359	1	63	49	883866	22	49	2	10	13	20	23	173	60	Male	Man	1	5	60	5	120	7	6	6
DOCHB7NEN	win	16:18:00	1	approach_circle	12	fixation	670	1	64	0	884539	22	49	2	10	13	20	23	173	60	Male	Man	1	5	60	5	120	7	6	6
DOCHB7NEN	win	16:18:00	1	approach_circle	12	circleApproach_ManikinTop	340	1	65	49	886931	22	49	2	10	18	20	23	173	60	Male	Man	1	5	60	5	120	7	6	6
DOCHB7NEN	win	16:18:00	1	approach_circle	12	fixation	506	1	66	0	887439	22	49	2	10	18	20	23	173	60	Male	Man	1	5	60	5	120	7	6	6
DOCHB7NEN	win	16:18:00	1	approach_circle	12	circleApproach_ManikinBottom	440	1	67	22	889931	22	49	2	10	17	20	23	173	60	Male	Man	1	5	60	5	120	7	6	6
DOCHB7NEN	win	16:18:00	1	approach_circle	12	fixation	731	1	68	0	890664	22	49	2	10	17	20	23	173	60	Male	Man	1	5	60	5	120	7	6	6
DOCHB7NEN	win	16:18:00	1	approach_circle	12	circleApproach_ManikinBottom	343	1	69	22	893050	22	49	2	10	16	20	23	173	60	Male	Man	1	5	60	5	120	7	6	6
DOCHB7NEN	win	16:18:00	1	approach_circle	12	fixation	533	1	70	0	893586	22	49	2	10	16	20	23	173	60	Male	Man	1	5	60	5	120	7	6	6
DOCHB7NEN	win	16:18:00	1	approach_circle	12	squareAvoid_ManikinTop	449	1	71	22	896091	22	49	2	10	16	23	23	173	60	Male	Man	1	5	60	5	120	7	6	6
DOCHB7NEN	win	16:18:00	1	approach_circle	12	fixation	566	1	72	0	896659	22	49	2	10	16	23	23	173	60	Male	Man	1	5	60	5	120	7	6	6
DOCHB7NEN	win	16:18:00	1	approach_circle	12	circleApproach_ManikinBottom	303	1	73	22	899011	22	49	2	10	15	23	23	173	60	Male	Man	1	5	60	5	120	7	6	6
DOCHB7NEN	win	16:18:00	1	approach_circle	12	fixation	586	1	74	0	899600	22	49	2	10	15	23	23	173	60	Male	Man	1	5	60	5	120	7	6	6
DOCHB7NEN	win	16:18:00	1	approach_circle	12	squareAvoid_ManikinTop	425	1	75	22	902067	22	49	2	10	15	24	23	173	60	Male	Man	1	5	60	5	120	7	6	6
DOCHB7NEN	win	16:18:00	1	approach_circle	12	fixation	590	1	76	0	902659	22	49	2	10	15	24	23	173	60	Male	Man	1	5	60	5	120	7	6	6
DOCHB7NEN	win	16:18:00	1	approach_circle	12	squareAvoid_ManikinBottom	423	1	77	49	905132	22	49	2	10	15	22	23	173	60	Male	Man	1	5	60	5	120	7	6	6
DOCHB7NEN	win	16:18:00	1	approach_circle	12	fixation	533	1	78	0	905667	22	49	2	10	15	22	23	173	60	Male	Man	1	5	60	5	120	7	6	6
DOCHB7NEN	win	16:18:00	1	approach_circle	12	circleApproach_ManikinTop	360	1	79	49	908068	22	49	2	10	16	22	23	173	60	Male	Man	1	5	60	5	120	7	6	6
DOCHB7NEN	win	16:18:00	1	approach_circle	12	fixation	563	1	80	0	908633	22	49	2	10	16	22	23	173	60	Male	Man	1	5	60	5	120	7	6	6
DOCHB7NEN	win	16:18:00	1	approach_circle	12	circleApproach_ManikinBottom	289	1	81	22	910963	22	49	2	10	15	22	23	173	60	Male	Man	1	5	60	5	120	7	6	6
DOCHB7NEN	win	16:18:00	1	approach_circle	12	fixation	649	1	82	0	911615	22	49	2	10	15	22	23	173	60	Male	Man	1	5	60	5	120	7	6	6
DOCHB7NEN	win	16:18:00	1	approach_circle	12	circleApproach_ManikinTop	553	1	83	49	914212	22	49	2	10	17	22	23	173	60	Male	Man	1	5	60	5	120	7	6	6
DOCHB7NEN	win	16:18:00	1	approach_circle	12	fixation	575	1	84	0	914789	22	49	2	10	17	22	23	173	60	Male	Man	1	5	60	5	120	7	6	6
DOCHB7NEN	win	16:18:00	1	approach_circle	12	squareAvoid_ManikinBottom	450	1	85	49	917292	22	49	2	10	17	19	23	173	60	Male	Man	1	5	60	5	120	7	6	6
DOCHB7NEN	win	16:18:00	1	approach_circle	12	fixation	537	1	86	0	917831	22	49	2	10	17	19	23	173	60	Male	Man	1	5	60	5	120	7	6	6
DOCHB7NEN	win	16:18:00	1	approach_circle	12	circleApproach_ManikinTop	512	1	87	49	920388	22	49	2	10	13	19	23	173	60	Male	Man	1	5	60	5	120	7	6	6
DOCHB7NEN	win	16:18:00	1	approach_circle	12	fixation	653	1	88	0	921043	22	49	2	10	13	19	23	173	60	Male	Man	1	5	60	5	120	7	6	6
DOCHB7NEN	win	16:18:00	1	approach_circle	12	squareAvoid_ManikinBottom	617	1	89	49	923708	22	49	2	10	13	20	23	173	60	Male	Man	1	5	60	5	120	7	6	6
DOCHB7NEN	win	16:18:00	1	approach_circle	12	fixation	685	1	90	0	924396	22	49	2	10	13	20	23	173	60	Male	Man	1	5	60	5	120	7	6	6
DOCHB7NEN	win	16:18:00	1	approach_circle	12	squareAvoid_ManikinBottom	451	1	91	49	926892	22	49	2	10	13	21	23	173	60	Male	Man	1	5	60	5	120	7	6	6
DOCHB7NEN	win	16:18:00	1	approach_circle	12	fixation	524	1	92	0	927419	22	49	2	10	13	21	23	173	60	Male	Man	1	5	60	5	120	7	6	6
DOCHB7NEN	win	16:18:00	1	approach_circle	12	circleApproach_ManikinTop	330	1	93	49	929788	22	49	2	10	14	21	23	173	60	Male	Man	1	5	60	5	120	7	6	6
DOCHB7NEN	win	16:18:00	1	approach_circle	12	fixation	605	1	94	0	930396	22	49	2	10	14	21	23	173	60	Male	Man	1	5	60	5	120	7	6	6
DOCHB7NEN	win	16:18:00	1	approach_circle	12	circleApproach_ManikinBottom	403	1	95	22	932845	22	49	2	10	18	21	23	173	60	Male	Man	1	5	60	5	120	7	6	6
DOCHB7NEN	win	16:18:00	1	approach_circle	12	fixation	564	1	96	0	933411	22	49	2	10	18	21	23	173	60	Male	Man	1	5	60	5	120	7	6	6
DOCHB7NEN	win	16:18:00	1	approach_circle	12	squareAvoid_ManikinTop	521	1	97	22	935980	22	49	2	10	18	23	23	173	60	Male	Man	1	5	60	5	120	7	6	6
BRCAK0PEN	ios	16:33:53	1	approach_circle	4	fixation	507	1	1	0	512054	22	49	0	0	0	0	55	157	85	Female	Woman	1	2	20	3	60	5	5	5
BRCAK0PEN	ios	16:33:53	1	approach_circle	4	squareAvoid_ManikinTop	1407	0	2	49	514655	22	49	0	0	0	19	55	157	85	Female	Woman	1	2	20	3	60	5	5	5
BRCAK0PEN	ios	16:33:53	1	approach_circle	4	error	0	0	3	0	514698	22	49	0	0	0	19	55	157	85	Female	Woman	1	2	20	3	60	5	5	5
BRCAK0PEN	ios	16:33:53	1	approach_circle	4	fixation	572	1	4	0	516086	22	49	0	0	0	19	55	157	85	Female	Woman	1	2	20	3	60	5	5	5
BRCAK0PEN	ios	16:33:53	1	approach_circle	4	squareAvoid_ManikinBottom	1924	0	5	22	519024	22	49	0	0	0	20	55	157	85	Female	Woman	1	2	20	3	60	5	5	5
BRCAK0PEN	ios	16:33:53	1	approach_circle	4	error	0	0	6	0	519081	22	49	0	0	0	20	55	157	85	Female	Woman	1	2	20	3	60	5	5	5
BRCAK0PEN	ios	16:33:53	1	approach_circle	4	fixation	536	1	7	0	520436	22	49	0	0	0	20	55	157	85	Female	Woman	1	2	20	3	60	5	5	5
BRCAK0PEN	ios	16:33:53	1	approach_circle	4	squareAvoid_ManikinBottom	1525	1	8	49	523974	22	49	0	0	0	24	55	157	85	Female	Woman	1	2	20	3	60	5	5	5
BRCAK0PEN	ios	16:33:53	1	approach_circle	4	fixation	694	1	9	0	524688	22	49	0	0	0	24	55	157	85	Female	Woman	1	2	20	3	60	5	5	5
BRCAK0PEN	ios	16:33:53	1	approach_circle	4	squareAvoid_ManikinBottom	1042	1	10	49	527742	22	49	0	0	0	21	55	157	85	Female	Woman	1	2	20	3	60	5	5	5
BRCAK0PEN	ios	16:33:53	1	approach_circle	4	fixation	675	1	11	0	528437	22	49	0	0	0	21	55	157	85	Female	Woman	1	2	20	3	60	5	5	5
BRCAK0PEN	ios	16:33:53	1	approach_circle	4	squareAvoid_ManikinTop	692	0	12	49	530142	22	49	0	0	0	22	55	157	85	Female	Woman	1	2	20	3	60	5	5	5
BRCAK0PEN	ios	16:33:53	1	approach_circle	4	error	0	0	13	0	530199	22	49	0	0	0	22	55	157	85	Female	Woman	1	2	20	3	60	5	5	5
BRCAK0PEN	ios	16:33:53	1	approach_circle	4	fixation	577	1	14	0	531602	22	49	0	0	0	22	55	157	85	Female	Woman	1	2	20	3	60	5	5	5
BRCAK0PEN	ios	16:33:53	1	approach_circle	4	squareAvoid_ManikinTop	5093	0	15	49	537708	22	49	0	0	0	23	55	157	85	Female	Woman	1	2	20	3	60	5	5	5
BRCAK0PEN	ios	16:33:53	1	approach_circle	4	error	0	0	16	0	537749	22	49	0	0	0	23	55	157	85	Female	Woman	1	2	20	3	60	5	5	5
BRCAK0PEN	ios	16:33:53	1	approach_circle	4	fixation	706	1	17	0	539269	22	49	0	0	0	23	55	157	85	Female	Woman	1	2	20	3	60	5	5	5
BRCAK0PEN	ios	16:33:53	1	approach_circle	4	circleApproach_ManikinBottom	2626	1	18	22	543909	22	49	0	0	17	23	55	157	85	Female	Woman	1	2	20	3	60	5	5	5
BRCAK0PEN	ios	16:33:53	1	approach_circle	4	fixation	556	1	19	0	544486	22	49	0	0	17	23	55	157	85	Female	Woman	1	2	20	3	60	5	5	5
BRCAK0PEN	ios	16:33:53	1	approach_circle	4	circleApproach_ManikinTop	824	0	20	22	546324	22	49	0	0	14	23	55	157	85	Female	Woman	1	2	20	3	60	5	5	5
BRCAK0PEN	ios	16:33:53	1	approach_circle	4	error	0	0	21	0	546383	22	49	0	0	14	23	55	157	85	Female	Woman	1	2	20	3	60	5	5	5
BRCAK0PEN	ios	16:33:53	1	approach_circle	4	fixation	591	1	22	0	547797	22	49	0	0	14	23	55	157	85	Female	Woman	1	2	20	3	60	5	5	5
BRCAK0PEN	ios	16:33:53	1	approach_circle	4	squareAvoid_ManikinTop	4510	1	23	22	554326	22	49	0	0	14	24	55	157	85	Female	Woman	1	2	20	3	60	5	5	5
BRCAK0PEN	ios	16:33:53	1	approach_circle	4	fixation	622	1	24	0	554969	22	49	0	0	14	24	55	157	85	Female	Woman	1	2	20	3	60	5	5	5
BRCAK0PEN	ios	16:33:53	1	approach_circle	4	circleApproach_ManikinTop	6610	1	25	49	563593	22	49	0	0	18	24	55	157	85	Female	Woman	1	2	20	3	60	5	5	5
BRCAK0PEN	ios	16:33:53	1	approach_circle	4	fixation	712	1	26	0	564315	22	49	0	0	18	24	55	157	85	Female	Woman	1	2	20	3	60	5	5	5
BRCAK0PEN	ios	16:33:53	1	approach_circle	4	squareAvoid_ManikinBottom	2824	1	27	49	569160	22	49	0	0	18	20	55	157	85	Female	Woman	1	2	20	3	60	5	5	5
BRCAK0PEN	ios	16:33:53	1	approach_circle	4	fixation	510	1	28	0	569689	22	49	0	0	18	20	55	157	85	Female	Woman	1	2	20	3	60	5	5	5
BRCAK0PEN	ios	16:33:53	1	approach_circle	4	squareAvoid_ManikinBottom	657	1	29	49	572359	22	49	0	0	18	19	55	157	85	Female	Woman	1	2	20	3	60	5	5	5
BRCAK0PEN	ios	16:33:53	1	approach_circle	4	fixation	573	1	30	0	572952	22	49	0	0	18	19	55	157	85	Female	Woman	1	2	20	3	60	5	5	5
BRCAK0PEN	ios	16:33:53	1	approach_circle	4	circleApproach_ManikinTop	3374	0	31	22	577342	22	49	0	0	13	19	55	157	85	Female	Woman	1	2	20	3	60	5	5	5
BRCAK0PEN	ios	16:33:53	1	approach_circle	4	error	0	0	32	0	577385	22	49	0	0	13	19	55	157	85	Female	Woman	1	2	20	3	60	5	5	5
BRCAK0PEN	ios	16:33:53	1	approach_circle	4	fixation	689	1	33	0	578889	22	49	0	0	13	19	55	157	85	Female	Woman	1	2	20	3	60	5	5	5
BRCAK0PEN	ios	16:33:53	1	approach_circle	4	squareAvoid_ManikinBottom	1226	1	34	49	582129	22	49	0	0	13	21	55	157	85	Female	Woman	1	2	20	3	60	5	5	5
BRCAK0PEN	ios	16:33:53	1	approach_circle	4	fixation	641	1	35	0	582790	22	49	0	0	13	21	55	157	85	Female	Woman	1	2	20	3	60	5	5	5
BRCAK0PEN	ios	16:33:53	1	approach_circle	4	circleApproach_ManikinBottom	425	1	36	22	585229	22	49	0	0	15	21	55	157	85	Female	Woman	1	2	20	3	60	5	5	5
BRCAK0PEN	ios	16:33:53	1	approach_circle	4	fixation	591	1	37	0	585839	22	49	0	0	15	21	55	157	85	Female	Woman	1	2	20	3	60	5	5	5
BRCAK0PEN	ios	16:33:53	1	approach_circle	4	squareAvoid_ManikinBottom	3443	1	38	49	591295	22	49	0	0	15	22	55	157	85	Female	Woman	1	2	20	3	60	5	5	5
BRCAK0PEN	ios	16:33:53	1	approach_circle	4	fixation	511	1	39	0	591826	22	49	0	0	15	22	55	157	85	Female	Woman	1	2	20	3	60	5	5	5
BRCAK0PEN	ios	16:33:53	1	approach_circle	4	squareAvoid_ManikinTop	1392	1	40	22	595229	22	49	0	0	15	23	55	157	85	Female	Woman	1	2	20	3	60	5	5	5
BRCAK0PEN	ios	16:33:53	1	approach_circle	4	fixation	528	1	41	0	595777	22	49	0	0	15	23	55	157	85	Female	Woman	1	2	20	3	60	5	5	5
BRCAK0PEN	ios	16:33:53	1	approach_circle	4	circleApproach_ManikinTop	1974	1	42	49	599761	22	49	0	0	16	23	55	157	85	Female	Woman	1	2	20	3	60	5	5	5
BRCAK0PEN	ios	16:33:53	1	approach_circle	4	fixation	652	1	43	0	600432	22	49	0	0	16	23	55	157	85	Female	Woman	1	2	20	3	60	5	5	5
BRCAK0PEN	ios	16:33:53	1	approach_circle	4	squareAvoid_ManikinBottom	1207	1	44	49	603645	22	49	0	0	16	19	55	157	85	Female	Woman	1	2	20	3	60	5	5	5
BRCAK0PEN	ios	16:33:53	1	approach_circle	4	fixation	615	1	45	0	604280	22	49	0	0	16	19	55	157	85	Female	Woman	1	2	20	3	60	5	5	5
BRCAK0PEN	ios	16:33:53	1	approach_circle	4	circleApproach_ManikinTop	874	1	46	49	607162	22	49	0	0	17	19	55	157	85	Female	Woman	1	2	20	3	60	5	5	5
BRCAK0PEN	ios	16:33:53	1	approach_circle	4	fixation	521	1	47	0	607704	22	49	0	0	17	19	55	157	85	Female	Woman	1	2	20	3	60	5	5	5
BRCAK0PEN	ios	16:33:53	1	approach_circle	4	circleApproach_ManikinBottom	791	1	48	22	610512	22	49	0	0	13	19	55	157	85	Female	Woman	1	2	20	3	60	5	5	5
BRCAK0PEN	ios	16:33:53	1	approach_circle	4	fixation	604	1	49	0	611137	22	49	0	0	13	19	55	157	85	Female	Woman	1	2	20	3	60	5	5	5
BRCAK0PEN	ios	16:33:53	1	approach_circle	4	circleApproach_ManikinBottom	1027	1	50	22	614181	22	49	0	0	14	19	55	157	85	Female	Woman	1	2	20	3	60	5	5	5
BRCAK0PEN	ios	16:33:53	1	approach_circle	4	fixation	645	1	51	0	614847	22	49	0	0	14	19	55	157	85	Female	Woman	1	2	20	3	60	5	5	5
BRCAK0PEN	ios	16:33:53	1	approach_circle	4	circleApproach_ManikinTop	791	0	52	22	616646	22	49	0	0	15	19	55	157	85	Female	Woman	1	2	20	3	60	5	5	5
BRCAK0PEN	ios	16:33:53	1	approach_circle	4	error	0	0	53	0	616721	22	49	0	0	15	19	55	157	85	Female	Woman	1	2	20	3	60	5	5	5
BRCAK0PEN	ios	16:33:53	1	approach_circle	4	fixation	502	1	54	0	618046	22	49	0	0	15	19	55	157	85	Female	Woman	1	2	20	3	60	5	5	5
BRCAK0PEN	ios	16:33:53	1	approach_circle	4	circleApproach_ManikinBottom	1141	1	55	22	621197	22	49	0	0	18	19	55	157	85	Female	Woman	1	2	20	3	60	5	5	5
BRCAK0PEN	ios	16:33:53	1	approach_circle	4	fixation	715	1	56	0	621932	22	49	0	0	18	19	55	157	85	Female	Woman	1	2	20	3	60	5	5	5
BRCAK0PEN	ios	16:33:53	1	approach_circle	4	circleApproach_ManikinBottom	558	1	57	22	624496	22	49	0	0	16	19	55	157	85	Female	Woman	1	2	20	3	60	5	5	5
BRCAK0PEN	ios	16:33:53	1	approach_circle	4	fixation	741	1	58	0	625257	22	49	0	0	16	19	55	157	85	Female	Woman	1	2	20	3	60	5	5	5
BRCAK0PEN	ios	16:33:53	1	approach_circle	4	squareAvoid_ManikinBottom	475	1	59	49	627748	22	49	0	0	16	23	55	157	85	Female	Woman	1	2	20	3	60	5	5	5
BRCAK0PEN	ios	16:33:53	1	approach_circle	4	fixation	510	1	60	0	628279	22	49	0	0	16	23	55	157	85	Female	Woman	1	2	20	3	60	5	5	5
BRCAK0PEN	ios	16:33:53	1	approach_circle	4	squareAvoid_ManikinBottom	757	1	61	49	631047	22	49	0	0	16	20	55	157	85	Female	Woman	1	2	20	3	60	5	5	5
BRCAK0PEN	ios	16:33:53	1	approach_circle	4	fixation	550	1	62	0	631616	22	49	0	0	16	20	55	157	85	Female	Woman	1	2	20	3	60	5	5	5
BRCAK0PEN	ios	16:33:53	1	approach_circle	4	circleApproach_ManikinBottom	1276	1	63	22	634916	22	49	0	0	18	20	55	157	85	Female	Woman	1	2	20	3	60	5	5	5
BRCAK0PEN	ios	16:33:53	1	approach_circle	4	fixation	741	1	64	0	635677	22	49	0	0	18	20	55	157	85	Female	Woman	1	2	20	3	60	5	5	5
BRCAK0PEN	ios	16:33:53	1	approach_circle	4	circleApproach_ManikinTop	541	0	65	22	637230	22	49	0	0	17	20	55	157	85	Female	Woman	1	2	20	3	60	5	5	5
BRCAK0PEN	ios	16:33:53	1	approach_circle	4	error	0	0	66	0	637288	22	49	0	0	17	20	55	157	85	Female	Woman	1	2	20	3	60	5	5	5
BRCAK0PEN	ios	16:33:53	1	approach_circle	4	fixation	568	1	67	0	638679	22	49	0	0	17	20	55	157	85	Female	Woman	1	2	20	3	60	5	5	5
BRCAK0PEN	ios	16:33:53	1	approach_circle	4	circleApproach_ManikinTop	1075	1	68	49	641764	22	49	0	0	14	20	55	157	85	Female	Woman	1	2	20	3	60	5	5	5
BRCAK0PEN	ios	16:33:53	1	approach_circle	4	fixation	540	1	69	0	642324	22	49	0	0	14	20	55	157	85	Female	Woman	1	2	20	3	60	5	5	5
BRCAK0PEN	ios	16:33:53	1	approach_circle	4	circleApproach_ManikinTop	1490	1	70	49	645832	22	49	0	0	15	20	55	157	85	Female	Woman	1	2	20	3	60	5	5	5
BRCAK0PEN	ios	16:33:53	1	approach_circle	4	fixation	748	1	71	0	646600	22	49	0	0	15	20	55	157	85	Female	Woman	1	2	20	3	60	5	5	5
BRCAK0PEN	ios	16:33:53	1	approach_circle	4	squareAvoid_ManikinTop	2492	1	72	22	651098	22	49	0	0	15	21	55	157	85	Female	Woman	1	2	20	3	60	5	5	5
BRCAK0PEN	ios	16:33:53	1	approach_circle	4	fixation	584	1	73	0	651703	22	49	0	0	15	21	55	157	85	Female	Woman	1	2	20	3	60	5	5	5
BRCAK0PEN	ios	16:33:53	1	approach_circle	4	circleApproach_ManikinTop	1208	1	74	49	654931	22	49	0	0	13	21	55	157	85	Female	Woman	1	2	20	3	60	5	5	5
BRCAK0PEN	ios	16:33:53	1	approach_circle	4	fixation	661	1	75	0	655613	22	49	0	0	13	21	55	157	85	Female	Woman	1	2	20	3	60	5	5	5
BRCAK0PEN	ios	16:33:53	1	approach_circle	4	circleApproach_ManikinTop	2909	1	76	49	660533	22	49	0	0	16	21	55	157	85	Female	Woman	1	2	20	3	60	5	5	5
BRCAK0PEN	ios	16:33:53	1	approach_circle	4	fixation	599	1	77	0	661151	22	49	0	0	16	21	55	157	85	Female	Woman	1	2	20	3	60	5	5	5
BRCAK0PEN	ios	16:33:53	1	approach_circle	4	squareAvoid_ManikinTop	1158	1	78	22	664316	22	49	0	0	16	24	55	157	85	Female	Woman	1	2	20	3	60	5	5	5
BRCAK0PEN	ios	16:33:53	1	approach_circle	4	fixation	548	1	79	0	664884	22	49	0	0	16	24	55	157	85	Female	Woman	1	2	20	3	60	5	5	5
BRCAK0PEN	ios	16:33:53	1	approach_circle	4	circleApproach_ManikinBottom	1159	1	80	22	668051	22	49	0	0	16	24	55	157	85	Female	Woman	1	2	20	3	60	5	5	5
BRCAK0PEN	ios	16:33:53	1	approach_circle	4	fixation	514	1	81	0	668585	22	49	0	0	16	24	55	157	85	Female	Woman	1	2	20	3	60	5	5	5
BRCAK0PEN	ios	16:33:53	1	approach_circle	4	squareAvoid_ManikinTop	1291	1	82	22	671883	22	49	0	0	16	22	55	157	85	Female	Woman	1	2	20	3	60	5	5	5
BRCAK0PEN	ios	16:33:53	1	approach_circle	4	fixation	731	1	83	0	672634	22	49	0	0	16	22	55	157	85	Female	Woman	1	2	20	3	60	5	5	5
BRCAK0PEN	ios	16:33:53	1	approach_circle	4	circleApproach_ManikinBottom	874	1	84	22	675516	22	49	0	0	14	22	55	157	85	Female	Woman	1	2	20	3	60	5	5	5
BRCAK0PEN	ios	16:33:53	1	approach_circle	4	fixation	583	1	85	0	676119	22	49	0	0	14	22	55	157	85	Female	Woman	1	2	20	3	60	5	5	5
BRCAK0PEN	ios	16:33:53	1	approach_circle	4	squareAvoid_ManikinTop	1907	1	86	22	680034	22	49	0	0	14	19	55	157	85	Female	Woman	1	2	20	3	60	5	5	5
BRCAK0PEN	ios	16:33:53	1	approach_circle	4	fixation	514	1	87	0	680568	22	49	0	0	14	19	55	157	85	Female	Woman	1	2	20	3	60	5	5	5
BRCAK0PEN	ios	16:33:53	1	approach_circle	4	circleApproach_ManikinTop	1026	1	88	49	683601	22	49	0	0	15	19	55	157	85	Female	Woman	1	2	20	3	60	5	5	5
BRCAK0PEN	ios	16:33:53	1	approach_circle	4	fixation	690	1	89	0	684311	22	49	0	0	15	19	55	157	85	Female	Woman	1	2	20	3	60	5	5	5
BRCAK0PEN	ios	16:33:53	1	approach_circle	4	circleApproach_ManikinBottom	758	1	90	22	687083	22	49	0	0	13	19	55	157	85	Female	Woman	1	2	20	3	60	5	5	5
BRCAK0PEN	ios	16:33:53	1	approach_circle	4	fixation	654	1	91	0	687757	22	49	0	0	13	19	55	157	85	Female	Woman	1	2	20	3	60	5	5	5
BRCAK0PEN	ios	16:33:53	1	approach_circle	4	squareAvoid_ManikinTop	474	0	92	49	689250	22	49	0	0	13	22	55	157	85	Female	Woman	1	2	20	3	60	5	5	5
BRCAK0PEN	ios	16:33:53	1	approach_circle	4	error	0	0	93	0	689308	22	49	0	0	13	22	55	157	85	Female	Woman	1	2	20	3	60	5	5	5
BRCAK0PEN	ios	16:33:53	1	approach_circle	4	fixation	611	1	94	0	690744	22	49	0	0	13	22	55	157	85	Female	Woman	1	2	20	3	60	5	5	5
BRCAK0PEN	ios	16:33:53	1	approach_circle	4	squareAvoid_ManikinTop	825	1	95	22	693585	22	49	0	0	13	24	55	157	85	Female	Woman	1	2	20	3	60	5	5	5
BRCAK0PEN	ios	16:33:53	1	approach_circle	4	fixation	735	1	96	0	694341	22	49	0	0	13	24	55	157	85	Female	Woman	1	2	20	3	60	5	5	5
BRCAK0PEN	ios	16:33:53	1	approach_circle	4	squareAvoid_ManikinBottom	809	1	97	49	697169	22	49	0	0	13	21	55	157	85	Female	Woman	1	2	20	3	60	5	5	5
BRCAK0PEN	ios	16:33:53	1	approach_circle	4	fixation	613	1	98	0	697802	22	49	0	0	13	21	55	157	85	Female	Woman	1	2	20	3	60	5	5	5
BRCAK0PEN	ios	16:33:53	1	approach_circle	4	circleApproach_ManikinBottom	893	1	99	22	700703	22	49	0	0	18	21	55	157	85	Female	Woman	1	2	20	3	60	5	5	5
BRCAK0PEN	ios	16:33:53	1	approach_circle	4	fixation	513	1	100	0	701236	22	49	0	0	18	21	55	157	85	Female	Woman	1	2	20	3	60	5	5	5
BRCAK0PEN	ios	16:33:53	1	approach_circle	4	circleApproach_ManikinBottom	974	1	101	22	704218	22	49	0	0	17	21	55	157	85	Female	Woman	1	2	20	3	60	5	5	5
BRCAK0PEN	ios	16:33:53	1	approach_circle	4	fixation	624	1	102	0	704862	22	49	0	0	17	21	55	157	85	Female	Woman	1	2	20	3	60	5	5	5
BRCAK0PEN	ios	16:33:53	1	approach_circle	4	squareAvoid_ManikinTop	958	1	103	22	707835	22	49	0	0	17	20	55	157	85	Female	Woman	1	2	20	3	60	5	5	5
BRCAK0PEN	ios	16:33:53	1	approach_circle	4	fixation	615	1	104	0	708470	22	49	0	0	17	20	55	157	85	Female	Woman	1	2	20	3	60	5	5	5
BRCAK0PEN	ios	16:33:53	1	approach_circle	4	squareAvoid_ManikinBottom	1707	1	105	49	712185	22	49	0	0	17	23	55	157	85	Female	Woman	1	2	20	3	60	5	5	5
BRCAK0PEN	ios	16:33:53	1	reminder	5	reminder	3474	1	1	57	715702	22	49	0	0	17	23	55	157	85	Female	Woman	1	2	20	3	60	5	5	5
BRCAK0PEN	ios	16:33:53	1	images	6	instructionimages	7000	0	1	0	722761	22	49	0	0	17	23	55	157	85	Female	Woman	1	2	20	3	60	5	5	5
BRCAK0PEN	ios	16:33:53	1	approach_ap	7	fixation	598	1	1	0	743444	22	49	0	0	17	23	55	157	85	Female	Woman	1	2	20	3	60	5	5	5
BRCAK0PEN	ios	16:33:53	1	approach_ap	7	ApApproach_ManikinBottom	3041	0	2	49	747504	22	49	1	0	17	23	55	157	85	Female	Woman	1	2	20	3	60	5	5	5
BRCAK0PEN	ios	16:33:53	1	approach_ap	7	error	0	0	3	0	747563	22	49	1	0	17	23	55	157	85	Female	Woman	1	2	20	3	60	5	5	5
BRCAK0PEN	ios	16:33:53	1	approach_ap	7	fixation	678	1	4	0	749067	22	49	1	0	17	23	55	157	85	Female	Woman	1	2	20	3	60	5	5	5
BRCAK0PEN	ios	16:33:53	1	approach_ap	7	SedenAvoid_ManikinTop	4525	0	5	49	754605	22	49	1	9	17	23	55	157	85	Female	Woman	1	2	20	3	60	5	5	5
BRCAK0PEN	ios	16:33:53	1	approach_ap	7	error	0	0	6	0	754662	22	49	1	9	17	23	55	157	85	Female	Woman	1	2	20	3	60	5	5	5
BRCAK0PEN	ios	16:33:53	1	approach_ap	7	fixation	678	1	7	0	756163	22	49	1	9	17	23	55	157	85	Female	Woman	1	2	20	3	60	5	5	5
BRCAK0PEN	ios	16:33:53	1	approach_ap	7	ApApproach_ManikinBottom	1824	0	8	49	759004	22	49	5	9	17	23	55	157	85	Female	Woman	1	2	20	3	60	5	5	5
BRCAK0PEN	ios	16:33:53	1	approach_ap	7	error	0	0	9	0	759079	22	49	5	9	17	23	55	157	85	Female	Woman	1	2	20	3	60	5	5	5
BRCAK0PEN	ios	16:33:53	1	approach_ap	7	fixation	506	1	10	0	760409	22	49	5	9	17	23	55	157	85	Female	Woman	1	2	20	3	60	5	5	5
BRCAK0PEN	ios	16:33:53	1	approach_ap	7	ApApproach_ManikinBottom	6626	1	11	22	769055	22	49	3	9	17	23	55	157	85	Female	Woman	1	2	20	3	60	5	5	5
BRCAK0PEN	ios	16:33:53	1	approach_ap	7	fixation	554	1	12	0	769629	22	49	3	9	17	23	55	157	85	Female	Woman	1	2	20	3	60	5	5	5
BRCAK0PEN	ios	16:33:53	1	approach_ap	7	SedenAvoid_ManikinTop	1474	1	13	22	773122	22	49	3	8	17	23	55	157	85	Female	Woman	1	2	20	3	60	5	5	5
BRCAK0PEN	ios	16:33:53	1	approach_ap	7	fixation	527	1	14	0	773671	22	49	3	8	17	23	55	157	85	Female	Woman	1	2	20	3	60	5	5	5
BRCAK0PEN	ios	16:33:53	1	approach_ap	7	SedenAvoid_ManikinBottom	1957	1	15	49	777639	22	49	3	11	17	23	55	157	85	Female	Woman	1	2	20	3	60	5	5	5
BRCAK0PEN	ios	16:33:53	1	approach_ap	7	fixation	608	1	16	0	778267	22	49	3	11	17	23	55	157	85	Female	Woman	1	2	20	3	60	5	5	5
BRCAK0PEN	ios	16:33:53	1	approach_ap	7	ApApproach_ManikinBottom	1293	1	17	22	781574	22	49	2	11	17	23	55	157	85	Female	Woman	1	2	20	3	60	5	5	5
BRCAK0PEN	ios	16:33:53	1	approach_ap	7	fixation	597	1	18	0	782192	22	49	2	11	17	23	55	157	85	Female	Woman	1	2	20	3	60	5	5	5
BRCAK0PEN	ios	16:33:53	1	approach_ap	7	SedenAvoid_ManikinBottom	1242	1	19	49	785441	22	49	2	10	17	23	55	157	85	Female	Woman	1	2	20	3	60	5	5	5
BRCAK0PEN	ios	16:33:53	1	approach_ap	7	fixation	563	1	20	0	786041	22	49	2	10	17	23	55	157	85	Female	Woman	1	2	20	3	60	5	5	5
BRCAK0PEN	ios	16:33:53	1	approach_ap	7	SedenAvoid_ManikinBottom	1191	1	21	49	789240	22	49	2	7	17	23	55	157	85	Female	Woman	1	2	20	3	60	5	5	5
BRCAK0PEN	ios	16:33:53	1	approach_ap	7	fixation	651	1	22	0	789912	22	49	2	7	17	23	55	157	85	Female	Woman	1	2	20	3	60	5	5	5
BRCAK0PEN	ios	16:33:53	1	approach_ap	7	ApApproach_ManikinBottom	907	1	23	22	792840	22	49	6	7	17	23	55	157	85	Female	Woman	1	2	20	3	60	5	5	5
BRCAK0PEN	ios	16:33:53	1	approach_ap	7	fixation	623	1	24	0	793482	22	49	6	7	17	23	55	157	85	Female	Woman	1	2	20	3	60	5	5	5
BRCAK0PEN	ios	16:33:53	1	approach_ap	7	ApApproach_ManikinTop	1590	1	25	49	797091	22	49	4	7	17	23	55	157	85	Female	Woman	1	2	20	3	60	5	5	5
BRCAK0PEN	ios	16:33:53	1	approach_ap	7	fixation	726	1	26	0	797837	22	49	4	7	17	23	55	157	85	Female	Woman	1	2	20	3	60	5	5	5
BRCAK0PEN	ios	16:33:53	1	approach_ap	7	ApApproach_ManikinTop	1259	1	27	49	801109	22	49	6	7	17	23	55	157	85	Female	Woman	1	2	20	3	60	5	5	5
BRCAK0PEN	ios	16:33:53	1	approach_ap	7	fixation	589	1	28	0	801718	22	49	6	7	17	23	55	157	85	Female	Woman	1	2	20	3	60	5	5	5
BRCAK0PEN	ios	16:33:53	1	approach_ap	7	ApApproach_ManikinBottom	1357	1	29	22	805090	22	49	1	7	17	23	55	157	85	Female	Woman	1	2	20	3	60	5	5	5
BRCAK0PEN	ios	16:33:53	1	approach_ap	7	fixation	716	1	30	0	805826	22	49	1	7	17	23	55	157	85	Female	Woman	1	2	20	3	60	5	5	5
BRCAK0PEN	ios	16:33:53	1	approach_ap	7	ApApproach_ManikinTop	874	0	31	22	807707	22	49	3	7	17	23	55	157	85	Female	Woman	1	2	20	3	60	5	5	5
BRCAK0PEN	ios	16:33:53	1	approach_ap	7	error	0	0	32	0	807766	22	49	3	7	17	23	55	157	85	Female	Woman	1	2	20	3	60	5	5	5
BRCAK0PEN	ios	16:33:53	1	approach_ap	7	fixation	623	1	33	0	809213	22	49	3	7	17	23	55	157	85	Female	Woman	1	2	20	3	60	5	5	5
BRCAK0PEN	ios	16:33:53	1	approach_ap	7	SedenAvoid_ManikinTop	3293	1	34	22	814527	22	49	3	12	17	23	55	157	85	Female	Woman	1	2	20	3	60	5	5	5
BRCAK0PEN	ios	16:33:53	1	approach_ap	7	fixation	725	1	35	0	815273	22	49	3	12	17	23	55	157	85	Female	Woman	1	2	20	3	60	5	5	5
BRCAK0PEN	ios	16:33:53	1	approach_ap	7	ApApproach_ManikinTop	1075	1	36	49	818358	22	49	2	12	17	23	55	157	85	Female	Woman	1	2	20	3	60	5	5	5
BRCAK0PEN	ios	16:33:53	1	approach_ap	7	fixation	646	1	37	0	819024	22	49	2	12	17	23	55	157	85	Female	Woman	1	2	20	3	60	5	5	5
BRCAK0PEN	ios	16:33:53	1	approach_ap	7	ApApproach_ManikinTop	1058	1	38	49	822090	22	49	5	12	17	23	55	157	85	Female	Woman	1	2	20	3	60	5	5	5
BRCAK0PEN	ios	16:33:53	1	approach_ap	7	fixation	543	1	39	0	822654	22	49	5	12	17	23	55	157	85	Female	Woman	1	2	20	3	60	5	5	5
BRCAK0PEN	ios	16:33:53	1	approach_ap	7	SedenAvoid_ManikinTop	1391	1	40	22	826058	22	49	5	9	17	23	55	157	85	Female	Woman	1	2	20	3	60	5	5	5
BRCAK0PEN	ios	16:33:53	1	approach_ap	7	fixation	529	1	41	0	826607	22	49	5	9	17	23	55	157	85	Female	Woman	1	2	20	3	60	5	5	5
BRCAK0PEN	ios	16:33:53	1	approach_ap	7	SedenAvoid_ManikinBottom	1858	1	42	49	830476	22	49	5	10	17	23	55	157	85	Female	Woman	1	2	20	3	60	5	5	5
BRCAK0PEN	ios	16:33:53	1	approach_ap	7	fixation	612	1	43	0	831108	22	49	5	10	17	23	55	157	85	Female	Woman	1	2	20	3	60	5	5	5
BRCAK0PEN	ios	16:33:53	1	approach_ap	7	SedenAvoid_ManikinTop	1693	1	44	22	834810	22	49	5	7	17	23	55	157	85	Female	Woman	1	2	20	3	60	5	5	5
BRCAK0PEN	ios	16:33:53	1	approach_ap	7	fixation	514	1	45	0	835345	22	49	5	7	17	23	55	157	85	Female	Woman	1	2	20	3	60	5	5	5
BRCAK0PEN	ios	16:33:53	1	approach_ap	7	ApApproach_ManikinTop	1058	1	46	49	838408	22	49	4	7	17	23	55	157	85	Female	Woman	1	2	20	3	60	5	5	5
BRCAK0PEN	ios	16:33:53	1	approach_ap	7	fixation	745	1	47	0	839173	22	49	4	7	17	23	55	157	85	Female	Woman	1	2	20	3	60	5	5	5
BRCAK0PEN	ios	16:33:53	1	approach_ap	7	SedenAvoid_ManikinBottom	1657	1	48	49	842844	22	49	4	11	17	23	55	157	85	Female	Woman	1	2	20	3	60	5	5	5
BRCAK0PEN	ios	16:33:53	1	approach_ap	7	fixation	682	1	49	0	843546	22	49	4	11	17	23	55	157	85	Female	Woman	1	2	20	3	60	5	5	5
BRCAK0PEN	ios	16:33:53	1	approach_ap	7	SedenAvoid_ManikinTop	1492	1	50	22	847043	22	49	4	8	17	23	55	157	85	Female	Woman	1	2	20	3	60	5	5	5
BRCAK0PEN	ios	16:33:53	1	approach_ap	7	fixation	748	1	51	0	847811	22	49	4	8	17	23	55	157	85	Female	Woman	1	2	20	3	60	5	5	5
BRCAK0PEN	ios	16:33:53	1	approach_ap	7	ApApproach_ManikinTop	1258	0	52	22	850076	22	49	1	8	17	23	55	157	85	Female	Woman	1	2	20	3	60	5	5	5
BRCAK0PEN	ios	16:33:53	1	approach_ap	7	error	0	0	53	0	850135	22	49	1	8	17	23	55	157	85	Female	Woman	1	2	20	3	60	5	5	5
BRCAK0PEN	ios	16:33:53	1	approach_ap	7	fixation	657	1	54	0	851613	22	49	1	8	17	23	55	157	85	Female	Woman	1	2	20	3	60	5	5	5
BRCAK0PEN	ios	16:33:53	1	approach_ap	7	SedenAvoid_ManikinTop	1342	1	55	22	854961	22	49	1	12	17	23	55	157	85	Female	Woman	1	2	20	3	60	5	5	5
BRCAK0PEN	ios	16:33:53	1	approach_ap	7	fixation	502	1	56	0	855483	22	49	1	12	17	23	55	157	85	Female	Woman	1	2	20	3	60	5	5	5
BRCAK0PEN	ios	16:33:53	1	approach_ap	7	SedenAvoid_ManikinTop	824	1	57	22	858328	22	49	1	9	17	23	55	157	85	Female	Woman	1	2	20	3	60	5	5	5
BRCAK0PEN	ios	16:33:53	1	approach_ap	7	fixation	621	1	58	0	858969	22	49	1	9	17	23	55	157	85	Female	Woman	1	2	20	3	60	5	5	5
BRCAK0PEN	ios	16:33:53	1	approach_ap	7	ApApproach_ManikinBottom	1008	1	59	22	861994	22	49	5	9	17	23	55	157	85	Female	Woman	1	2	20	3	60	5	5	5
BRCAK0PEN	ios	16:33:53	1	approach_ap	7	fixation	638	1	60	0	862654	22	49	5	9	17	23	55	157	85	Female	Woman	1	2	20	3	60	5	5	5
BRCAK0PEN	ios	16:33:53	1	approach_ap	7	SedenAvoid_ManikinBottom	808	1	61	49	865477	22	49	5	12	17	23	55	157	85	Female	Woman	1	2	20	3	60	5	5	5
BRCAK0PEN	ios	16:33:53	1	approach_ap	7	fixation	544	1	62	0	866042	22	49	5	12	17	23	55	157	85	Female	Woman	1	2	20	3	60	5	5	5
BRCAK0PEN	ios	16:33:53	1	approach_ap	7	ApApproach_ManikinTop	3076	1	63	49	871130	22	49	3	12	17	23	55	157	85	Female	Woman	1	2	20	3	60	5	5	5
BRCAK0PEN	ios	16:33:53	1	approach_ap	7	fixation	596	1	64	0	871746	22	49	3	12	17	23	55	157	85	Female	Woman	1	2	20	3	60	5	5	5
BRCAK0PEN	ios	16:33:53	1	approach_ap	7	SedenAvoid_ManikinBottom	1543	0	65	22	874297	22	49	3	11	17	23	55	157	85	Female	Woman	1	2	20	3	60	5	5	5
BRCAK0PEN	ios	16:33:53	1	approach_ap	7	error	0	0	66	0	874353	22	49	3	11	17	23	55	157	85	Female	Woman	1	2	20	3	60	5	5	5
BRCAK0PEN	ios	16:33:53	1	approach_ap	7	fixation	699	1	67	0	875873	22	49	3	11	17	23	55	157	85	Female	Woman	1	2	20	3	60	5	5	5
BRCAK0PEN	ios	16:33:53	1	approach_ap	7	SedenAvoid_ManikinBottom	1158	1	68	49	879046	22	49	3	8	17	23	55	157	85	Female	Woman	1	2	20	3	60	5	5	5
BRCAK0PEN	ios	16:33:53	1	approach_ap	7	fixation	587	1	69	0	879653	22	49	3	8	17	23	55	157	85	Female	Woman	1	2	20	3	60	5	5	5
BRCAK0PEN	ios	16:33:53	1	approach_ap	7	SedenAvoid_ManikinBottom	792	1	70	49	882464	22	49	3	10	17	23	55	157	85	Female	Woman	1	2	20	3	60	5	5	5
BRCAK0PEN	ios	16:33:53	1	approach_ap	7	fixation	745	1	71	0	883227	22	49	3	10	17	23	55	157	85	Female	Woman	1	2	20	3	60	5	5	5
BRCAK0PEN	ios	16:33:53	1	approach_ap	7	ApApproach_ManikinBottom	990	1	72	22	886228	22	49	6	10	17	23	55	157	85	Female	Woman	1	2	20	3	60	5	5	5
BRCAK0PEN	ios	16:33:53	1	approach_ap	7	fixation	734	1	73	0	886982	22	49	6	10	17	23	55	157	85	Female	Woman	1	2	20	3	60	5	5	5
BRCAK0PEN	ios	16:33:53	1	approach_ap	7	ApApproach_ManikinBottom	1125	1	74	22	890114	22	49	2	10	17	23	55	157	85	Female	Woman	1	2	20	3	60	5	5	5
BRCAK0PEN	ios	16:33:53	1	approach_ap	7	fixation	531	1	75	0	890665	22	49	2	10	17	23	55	157	85	Female	Woman	1	2	20	3	60	5	5	5
BRCAK0PEN	ios	16:33:53	1	approach_ap	7	ApApproach_ManikinBottom	757	1	76	22	893429	22	49	4	10	17	23	55	157	85	Female	Woman	1	2	20	3	60	5	5	5
BRCAK0PEN	ios	16:33:53	1	approach_ap	7	fixation	621	1	77	0	894071	22	49	4	10	17	23	55	157	85	Female	Woman	1	2	20	3	60	5	5	5
BRCAK0PEN	ios	16:33:53	1	approach_ap	7	ApApproach_ManikinTop	1124	1	78	49	897213	22	49	5	10	17	23	55	157	85	Female	Woman	1	2	20	3	60	5	5	5
BRCAK0PEN	ios	16:33:53	1	approach_ap	7	fixation	601	1	79	0	897834	22	49	5	10	17	23	55	157	85	Female	Woman	1	2	20	3	60	5	5	5
BRCAK0PEN	ios	16:33:53	1	approach_ap	7	ApApproach_ManikinBottom	1608	1	80	22	901447	22	49	6	10	17	23	55	157	85	Female	Woman	1	2	20	3	60	5	5	5
BRCAK0PEN	ios	16:33:53	1	approach_ap	7	fixation	706	1	81	0	902174	22	49	6	10	17	23	55	157	85	Female	Woman	1	2	20	3	60	5	5	5
BRCAK0PEN	ios	16:33:53	1	approach_ap	7	SedenAvoid_ManikinBottom	1374	1	82	49	905564	22	49	6	7	17	23	55	157	85	Female	Woman	1	2	20	3	60	5	5	5
BRCAK0PEN	ios	16:33:53	1	approach_ap	7	fixation	623	1	83	0	906206	22	49	6	7	17	23	55	157	85	Female	Woman	1	2	20	3	60	5	5	5
BRCAK0PEN	ios	16:33:53	1	approach_ap	7	ApApproach_ManikinTop	1374	1	84	49	909597	22	49	1	7	17	23	55	157	85	Female	Woman	1	2	20	3	60	5	5	5
BRCAK0PEN	ios	16:33:53	1	approach_ap	7	fixation	564	1	85	0	910181	22	49	1	7	17	23	55	157	85	Female	Woman	1	2	20	3	60	5	5	5
BRCAK0PEN	ios	16:33:53	1	approach_ap	7	ApApproach_ManikinTop	1091	1	86	49	913280	22	49	4	7	17	23	55	157	85	Female	Woman	1	2	20	3	60	5	5	5
BRCAK0PEN	ios	16:33:53	1	approach_ap	7	fixation	585	1	87	0	913885	22	49	4	7	17	23	55	157	85	Female	Woman	1	2	20	3	60	5	5	5
BRCAK0PEN	ios	16:33:53	1	approach_ap	7	SedenAvoid_ManikinTop	1207	1	88	22	917114	22	49	4	8	17	23	55	157	85	Female	Woman	1	2	20	3	60	5	5	5
BRCAK0PEN	ios	16:33:53	1	approach_ap	7	fixation	743	1	89	0	917877	22	49	4	8	17	23	55	157	85	Female	Woman	1	2	20	3	60	5	5	5
BRCAK0PEN	ios	16:33:53	1	approach_ap	7	SedenAvoid_ManikinTop	1224	1	90	22	921114	22	49	4	11	17	23	55	157	85	Female	Woman	1	2	20	3	60	5	5	5
BRCAK0PEN	ios	16:33:53	1	approach_ap	7	fixation	733	1	91	0	921867	22	49	4	11	17	23	55	157	85	Female	Woman	1	2	20	3	60	5	5	5
BRCAK0PEN	ios	16:33:53	1	approach_ap	7	SedenAvoid_ManikinBottom	1426	1	92	49	925300	22	49	4	12	17	23	55	157	85	Female	Woman	1	2	20	3	60	5	5	5
BRCAK0PEN	ios	16:33:53	1	approach_ap	7	fixation	523	1	93	0	925843	22	49	4	12	17	23	55	157	85	Female	Woman	1	2	20	3	60	5	5	5
BRCAK0PEN	ios	16:33:53	1	approach_ap	7	ApApproach_ManikinTop	1257	0	94	22	928115	22	49	3	12	17	23	55	157	85	Female	Woman	1	2	20	3	60	5	5	5
BRCAK0PEN	ios	16:33:53	1	approach_ap	7	error	0	0	95	0	928173	22	49	3	12	17	23	55	157	85	Female	Woman	1	2	20	3	60	5	5	5
BRCAK0PEN	ios	16:33:53	1	approach_ap	7	fixation	625	1	96	0	929623	22	49	3	12	17	23	55	157	85	Female	Woman	1	2	20	3	60	5	5	5
BRCAK0PEN	ios	16:33:53	1	approach_ap	7	SedenAvoid_ManikinTop	1259	1	97	22	932900	22	49	3	7	17	23	55	157	85	Female	Woman	1	2	20	3	60	5	5	5
BRCAK0PEN	ios	16:33:53	1	approach_ap	7	fixation	562	1	98	0	933483	22	49	3	7	17	23	55	157	85	Female	Woman	1	2	20	3	60	5	5	5
BRCAK0PEN	ios	16:33:53	1	approach_ap	7	ApApproach_ManikinBottom	7000	0	99	0	941490	22	49	2	7	17	23	55	157	85	Female	Woman	1	2	20	3	60	5	5	5
BRCAK0PEN	ios	16:33:53	1	approach_ap	7	too_slow	0	0	100	0	941524	22	49	2	7	17	23	55	157	85	Female	Woman	1	2	20	3	60	5	5	5
BRCAK0PEN	ios	16:33:53	1	approach_ap	7	fixation	747	1	101	0	943096	22	49	2	7	17	23	55	157	85	Female	Woman	1	2	20	3	60	5	5	5
BRCAK0PEN	ios	16:33:53	1	approach_ap	7	SedenAvoid_ManikinBottom	7000	0	102	0	951108	22	49	2	10	17	23	55	157	85	Female	Woman	1	2	20	3	60	5	5	5
BRCAK0PEN	ios	16:33:53	1	approach_ap	7	too_slow	0	0	103	0	951141	22	49	2	10	17	23	55	157	85	Female	Woman	1	2	20	3	60	5	5	5
BRCAK0PEN	ios	16:33:53	1	approach_ap	7	fixation	664	1	104	0	952627	22	49	2	10	17	23	55	157	85	Female	Woman	1	2	20	3	60	5	5	5
BRCAK0PEN	ios	16:33:53	1	approach_ap	7	SedenAvoid_ManikinTop	7000	0	105	0	960642	22	49	2	9	17	23	55	157	85	Female	Woman	1	2	20	3	60	5	5	5
BRCAK0PEN	ios	16:33:53	1	approach_ap	7	too_slow	0	0	106	0	960675	22	49	2	9	17	23	55	157	85	Female	Woman	1	2	20	3	60	5	5	5
BRCAK0PEN	ios	16:33:53	1	reminder	8	reminder	142633	1	1	57	1104158	22	49	2	9	17	23	55	157	85	Female	Woman	1	2	20	3	60	5	5	5
BRCAK0PEN	ios	16:33:53	1	images	9	instructionimages	7000	0	1	0	1111196	22	49	2	9	17	23	55	157	85	Female	Woman	1	2	20	3	60	5	5	5
BRCAK0PEN	ios	16:33:53	1	avoid_ap	10	fixation	567	1	1	0	1330746	22	49	2	9	17	23	55	157	85	Female	Woman	1	2	20	3	60	5	5	5
BRCAK0PEN	ios	16:33:53	1	avoid_ap	10	SedenApproach_ManikinBottom	3240	0	2	49	1335005	22	49	2	7	17	23	55	157	85	Female	Woman	1	2	20	3	60	5	5	5
BRCAK0PEN	ios	16:33:53	1	avoid_ap	10	error	0	0	3	0	1335047	22	49	2	7	17	23	55	157	85	Female	Woman	1	2	20	3	60	5	5	5
BRCAK0PEN	ios	16:33:53	1	avoid_ap	10	fixation	699	1	4	0	1336563	22	49	2	7	17	23	55	157	85	Female	Woman	1	2	20	3	60	5	5	5
BRCAK0PEN	ios	16:33:53	1	avoid_ap	10	ApAvoid_ManikinTop	4391	0	5	49	1341972	22	49	2	7	17	23	55	157	85	Female	Woman	1	2	20	3	60	5	5	5
BRCAK0PEN	ios	16:33:53	1	avoid_ap	10	error	0	0	6	0	1342031	22	49	2	7	17	23	55	157	85	Female	Woman	1	2	20	3	60	5	5	5
BRCAK0PEN	ios	16:33:53	1	avoid_ap	10	fixation	691	1	7	0	1343544	22	49	2	7	17	23	55	157	85	Female	Woman	1	2	20	3	60	5	5	5
BRCAK0PEN	ios	16:33:53	1	avoid_ap	10	SedenApproach_ManikinTop	1908	1	8	49	1347474	22	49	2	12	17	23	55	157	85	Female	Woman	1	2	20	3	60	5	5	5
BRCAK0PEN	ios	16:33:53	1	avoid_ap	10	fixation	500	1	9	0	1347995	22	49	2	12	17	23	55	157	85	Female	Woman	1	2	20	3	60	5	5	5
BRCAK0PEN	ios	16:33:53	1	avoid_ap	10	ApAvoid_ManikinBottom	1290	1	10	49	1351307	22	49	3	12	17	23	55	157	85	Female	Woman	1	2	20	3	60	5	5	5
BRCAK0PEN	ios	16:33:53	1	avoid_ap	10	fixation	515	1	11	0	1351842	22	49	3	12	17	23	55	157	85	Female	Woman	1	2	20	3	60	5	5	5
BRCAK0PEN	ios	16:33:53	1	avoid_ap	10	ApAvoid_ManikinBottom	7000	0	12	0	1359849	22	49	1	12	17	23	55	157	85	Female	Woman	1	2	20	3	60	5	5	5
BRCAK0PEN	ios	16:33:53	1	avoid_ap	10	too_slow	0	0	13	0	1359883	22	49	1	12	17	23	55	157	85	Female	Woman	1	2	20	3	60	5	5	5
BRCAK0PEN	ios	16:33:53	1	avoid_ap	10	fixation	627	1	14	0	1361335	22	49	1	12	17	23	55	157	85	Female	Woman	1	2	20	3	60	5	5	5
BRCAK0PEN	ios	16:33:53	1	avoid_ap	10	ApAvoid_ManikinTop	1360	1	15	22	1364711	22	49	4	12	17	23	55	157	85	Female	Woman	1	2	20	3	60	5	5	5
BRCAK0PEN	ios	16:33:53	1	avoid_ap	10	fixation	654	1	16	0	1365385	22	49	4	12	17	23	55	157	85	Female	Woman	1	2	20	3	60	5	5	5
BRCAK0PEN	ios	16:33:53	1	avoid_ap	10	ApAvoid_ManikinTop	1007	1	17	22	1368408	22	49	6	12	17	23	55	157	85	Female	Woman	1	2	20	3	60	5	5	5
BRCAK0PEN	ios	16:33:53	1	avoid_ap	10	fixation	717	1	18	0	1369146	22	49	6	12	17	23	55	157	85	Female	Woman	1	2	20	3	60	5	5	5
BRCAK0PEN	ios	16:33:53	1	avoid_ap	10	ApAvoid_ManikinBottom	1259	1	19	49	1372427	22	49	5	12	17	23	55	157	85	Female	Woman	1	2	20	3	60	5	5	5
BRCAK0PEN	ios	16:33:53	1	avoid_ap	10	fixation	537	1	20	0	1372984	22	49	5	12	17	23	55	157	85	Female	Woman	1	2	20	3	60	5	5	5
BRCAK0PEN	ios	16:33:53	1	avoid_ap	10	SedenApproach_ManikinTop	876	1	21	49	1375876	22	49	5	8	17	23	55	157	85	Female	Woman	1	2	20	3	60	5	5	5
BRCAK0PEN	ios	16:33:53	1	avoid_ap	10	fixation	692	1	22	0	1376589	22	49	5	8	17	23	55	157	85	Female	Woman	1	2	20	3	60	5	5	5
BRCAK0PEN	ios	16:33:53	1	avoid_ap	10	SedenApproach_ManikinBottom	1024	1	23	22	1379626	22	49	5	10	17	23	55	157	85	Female	Woman	1	2	20	3	60	5	5	5
BRCAK0PEN	ios	16:33:53	1	avoid_ap	10	fixation	735	1	24	0	1380381	22	49	5	10	17	23	55	157	85	Female	Woman	1	2	20	3	60	5	5	5
BRCAK0PEN	ios	16:33:53	1	avoid_ap	10	ApAvoid_ManikinTop	1741	1	25	22	1384143	22	49	6	10	17	23	55	157	85	Female	Woman	1	2	20	3	60	5	5	5
BRCAK0PEN	ios	16:33:53	1	avoid_ap	10	fixation	650	1	26	0	1384813	22	49	6	10	17	23	55	157	85	Female	Woman	1	2	20	3	60	5	5	5
BRCAK0PEN	ios	16:33:53	1	avoid_ap	10	SedenApproach_ManikinTop	1957	1	27	49	1388777	22	49	6	11	17	23	55	157	85	Female	Woman	1	2	20	3	60	5	5	5
BRCAK0PEN	ios	16:33:53	1	avoid_ap	10	fixation	670	1	28	0	1389467	22	49	6	11	17	23	55	157	85	Female	Woman	1	2	20	3	60	5	5	5
BRCAK0PEN	ios	16:33:53	1	avoid_ap	10	SedenApproach_ManikinBottom	1424	1	29	22	1392910	22	49	6	9	17	23	55	157	85	Female	Woman	1	2	20	3	60	5	5	5
BRCAK0PEN	ios	16:33:53	1	avoid_ap	10	fixation	570	1	30	0	1393501	22	49	6	9	17	23	55	157	85	Female	Woman	1	2	20	3	60	5	5	5
BRCAK0PEN	ios	16:33:53	1	avoid_ap	10	ApAvoid_ManikinBottom	1725	1	31	49	1397244	22	49	3	9	17	23	55	157	85	Female	Woman	1	2	20	3	60	5	5	5
BRCAK0PEN	ios	16:33:53	1	avoid_ap	10	fixation	744	1	32	0	1398008	22	49	3	9	17	23	55	157	85	Female	Woman	1	2	20	3	60	5	5	5
BRCAK0PEN	ios	16:33:53	1	avoid_ap	10	ApAvoid_ManikinBottom	1492	1	33	49	1401511	22	49	2	9	17	23	55	157	85	Female	Woman	1	2	20	3	60	5	5	5
BRCAK0PEN	ios	16:33:53	1	avoid_ap	10	fixation	607	1	34	0	1402137	22	49	2	9	17	23	55	157	85	Female	Woman	1	2	20	3	60	5	5	5
BRCAK0PEN	ios	16:33:53	1	avoid_ap	10	SedenApproach_ManikinBottom	1908	1	35	22	1406061	22	49	2	7	17	23	55	157	85	Female	Woman	1	2	20	3	60	5	5	5
BRCAK0PEN	ios	16:33:53	1	avoid_ap	10	fixation	696	1	36	0	1406777	22	49	2	7	17	23	55	157	85	Female	Woman	1	2	20	3	60	5	5	5
BRCAK0PEN	ios	16:33:53	1	avoid_ap	10	SedenApproach_ManikinTop	1059	1	37	49	1409846	22	49	2	9	17	23	55	157	85	Female	Woman	1	2	20	3	60	5	5	5
BRCAK0PEN	ios	16:33:53	1	avoid_ap	10	fixation	627	1	38	0	1410493	22	49	2	9	17	23	55	157	85	Female	Woman	1	2	20	3	60	5	5	5
BRCAK0PEN	ios	16:33:53	1	avoid_ap	10	SedenApproach_ManikinBottom	2575	1	39	22	1415080	22	49	2	11	17	23	55	157	85	Female	Woman	1	2	20	3	60	5	5	5
BRCAK0PEN	ios	16:33:53	1	avoid_ap	10	fixation	579	1	40	0	1415679	22	49	2	11	17	23	55	157	85	Female	Woman	1	2	20	3	60	5	5	5
BRCAK0PEN	ios	16:33:53	1	avoid_ap	10	SedenApproach_ManikinTop	1043	1	41	49	1418728	22	49	2	8	17	23	55	157	85	Female	Woman	1	2	20	3	60	5	5	5
BRCAK0PEN	ios	16:33:53	1	avoid_ap	10	fixation	698	1	42	0	1419429	22	49	2	8	17	23	55	157	85	Female	Woman	1	2	20	3	60	5	5	5
BRCAK0PEN	ios	16:33:53	1	avoid_ap	10	ApAvoid_ManikinTop	975	1	43	22	1422413	22	49	5	8	17	23	55	157	85	Female	Woman	1	2	20	3	60	5	5	5
BRCAK0PEN	ios	16:33:53	1	avoid_ap	10	fixation	710	1	44	0	1423143	22	49	5	8	17	23	55	157	85	Female	Woman	1	2	20	3	60	5	5	5
BRCAK0PEN	ios	16:33:53	1	avoid_ap	10	ApAvoid_ManikinBottom	1275	1	45	49	1426429	22	49	1	8	17	23	55	157	85	Female	Woman	1	2	20	3	60	5	5	5
BRCAK0PEN	ios	16:33:53	1	avoid_ap	10	fixation	646	1	46	0	1427095	22	49	1	8	17	23	55	157	85	Female	Woman	1	2	20	3	60	5	5	5
BRCAK0PEN	ios	16:33:53	1	avoid_ap	10	SedenApproach_ManikinTop	1758	1	47	49	1430863	22	49	1	12	17	23	55	157	85	Female	Woman	1	2	20	3	60	5	5	5
BRCAK0PEN	ios	16:33:53	1	avoid_ap	10	fixation	671	1	48	0	1431554	22	49	1	12	17	23	55	157	85	Female	Woman	1	2	20	3	60	5	5	5
BRCAK0PEN	ios	16:33:53	1	avoid_ap	10	SedenApproach_ManikinBottom	1557	1	49	22	1435128	22	49	1	10	17	23	55	157	85	Female	Woman	1	2	20	3	60	5	5	5
BRCAK0PEN	ios	16:33:53	1	avoid_ap	10	fixation	623	1	50	0	1435770	22	49	1	10	17	23	55	157	85	Female	Woman	1	2	20	3	60	5	5	5
BRCAK0PEN	ios	16:33:53	1	avoid_ap	10	SedenApproach_ManikinBottom	2275	1	51	22	1440063	22	49	1	9	17	23	55	157	85	Female	Woman	1	2	20	3	60	5	5	5
BRCAK0PEN	ios	16:33:53	1	avoid_ap	10	fixation	649	1	52	0	1440749	22	49	1	9	17	23	55	157	85	Female	Woman	1	2	20	3	60	5	5	5
BRCAK0PEN	ios	16:33:53	1	avoid_ap	10	SedenApproach_ManikinTop	1608	1	53	49	1444362	22	49	1	7	17	23	55	157	85	Female	Woman	1	2	20	3	60	5	5	5
BRCAK0PEN	ios	16:33:53	1	avoid_ap	10	fixation	738	1	54	0	1445120	22	49	1	7	17	23	55	157	85	Female	Woman	1	2	20	3	60	5	5	5
BRCAK0PEN	ios	16:33:53	1	avoid_ap	10	SedenApproach_ManikinTop	1608	1	55	49	1448747	22	49	1	12	17	23	55	157	85	Female	Woman	1	2	20	3	60	5	5	5
BRCAK0PEN	ios	16:33:53	1	avoid_ap	10	fixation	663	1	56	0	1449431	22	49	1	12	17	23	55	157	85	Female	Woman	1	2	20	3	60	5	5	5
BRCAK0PEN	ios	16:33:53	1	avoid_ap	10	SedenApproach_ManikinTop	2143	1	57	49	1453581	22	49	1	8	17	23	55	157	85	Female	Woman	1	2	20	3	60	5	5	5
BRCAK0PEN	ios	16:33:53	1	avoid_ap	10	fixation	595	1	58	0	1454197	22	49	1	8	17	23	55	157	85	Female	Woman	1	2	20	3	60	5	5	5
BRCAK0PEN	ios	16:33:53	1	avoid_ap	10	ApAvoid_ManikinBottom	4593	1	59	49	1460799	22	49	4	8	17	23	55	157	85	Female	Woman	1	2	20	3	60	5	5	5
BRCAK0PEN	ios	16:33:53	1	avoid_ap	10	fixation	553	1	60	0	1461373	22	49	4	8	17	23	55	157	85	Female	Woman	1	2	20	3	60	5	5	5
BRCAK0PEN	ios	16:33:53	1	avoid_ap	10	ApAvoid_ManikinTop	2709	1	61	22	1466100	22	49	3	8	17	23	55	157	85	Female	Woman	1	2	20	3	60	5	5	5
BRCAK0PEN	ios	16:33:53	1	avoid_ap	10	fixation	592	1	62	0	1466712	22	49	3	8	17	23	55	157	85	Female	Woman	1	2	20	3	60	5	5	5
BRCAK0PEN	ios	16:33:53	1	avoid_ap	10	SedenApproach_ManikinBottom	2442	1	63	22	1471166	22	49	3	10	17	23	55	157	85	Female	Woman	1	2	20	3	60	5	5	5
BRCAK0PEN	ios	16:33:53	1	avoid_ap	10	fixation	574	1	64	0	1471744	22	49	3	10	17	23	55	157	85	Female	Woman	1	2	20	3	60	5	5	5
BRCAK0PEN	ios	16:33:53	1	avoid_ap	10	SedenApproach_ManikinTop	958	1	65	49	1474714	22	49	3	11	17	23	55	157	85	Female	Woman	1	2	20	3	60	5	5	5
BRCAK0PEN	ios	16:33:53	1	avoid_ap	10	fixation	719	1	66	0	1475454	22	49	3	11	17	23	55	157	85	Female	Woman	1	2	20	3	60	5	5	5
BRCAK0PEN	ios	16:33:53	1	avoid_ap	10	SedenApproach_ManikinBottom	1126	1	67	22	1478600	22	49	3	9	17	23	55	157	85	Female	Woman	1	2	20	3	60	5	5	5
BRCAK0PEN	ios	16:33:53	1	avoid_ap	10	fixation	537	1	68	0	1479158	22	49	3	9	17	23	55	157	85	Female	Woman	1	2	20	3	60	5	5	5
BRCAK0PEN	ios	16:33:53	1	avoid_ap	10	ApAvoid_ManikinBottom	1225	1	69	49	1482399	22	49	6	9	17	23	55	157	85	Female	Woman	1	2	20	3	60	5	5	5
BRCAK0PEN	ios	16:33:53	1	avoid_ap	10	fixation	556	1	70	0	1482975	22	49	6	9	17	23	55	157	85	Female	Woman	1	2	20	3	60	5	5	5
BRCAK0PEN	ios	16:33:53	1	avoid_ap	10	ApAvoid_ManikinTop	1308	1	71	22	1486299	22	49	4	9	17	23	55	157	85	Female	Woman	1	2	20	3	60	5	5	5
BRCAK0PEN	ios	16:33:53	1	avoid_ap	10	fixation	591	1	72	0	1486911	22	49	4	9	17	23	55	157	85	Female	Woman	1	2	20	3	60	5	5	5
BRCAK0PEN	ios	16:33:53	1	avoid_ap	10	ApAvoid_ManikinTop	842	1	73	22	1489767	22	49	5	9	17	23	55	157	85	Female	Woman	1	2	20	3	60	5	5	5
BRCAK0PEN	ios	16:33:53	1	avoid_ap	10	fixation	711	1	74	0	1490498	22	49	5	9	17	23	55	157	85	Female	Woman	1	2	20	3	60	5	5	5
BRCAK0PEN	ios	16:33:53	1	avoid_ap	10	SedenApproach_ManikinBottom	1276	1	75	22	1493784	22	49	5	7	17	23	55	157	85	Female	Woman	1	2	20	3	60	5	5	5
BRCAK0PEN	ios	16:33:53	1	avoid_ap	10	fixation	730	1	76	0	1494535	22	49	5	7	17	23	55	157	85	Female	Woman	1	2	20	3	60	5	5	5
BRCAK0PEN	ios	16:33:53	1	avoid_ap	10	ApAvoid_ManikinTop	1224	1	77	22	1497766	22	49	2	7	17	23	55	157	85	Female	Woman	1	2	20	3	60	5	5	5
BRCAK0PEN	ios	16:33:53	1	avoid_ap	10	fixation	696	1	78	0	1498482	22	49	2	7	17	23	55	157	85	Female	Woman	1	2	20	3	60	5	5	5
BRCAK0PEN	ios	16:33:53	1	avoid_ap	10	SedenApproach_ManikinTop	3492	1	79	49	1503982	22	49	2	11	17	23	55	157	85	Female	Woman	1	2	20	3	60	5	5	5
BRCAK0PEN	ios	16:33:53	1	avoid_ap	10	fixation	632	1	80	0	1504633	22	49	2	11	17	23	55	157	85	Female	Woman	1	2	20	3	60	5	5	5
BRCAK0PEN	ios	16:33:53	1	avoid_ap	10	ApAvoid_ManikinTop	1292	1	81	22	1507933	22	49	1	11	17	23	55	157	85	Female	Woman	1	2	20	3	60	5	5	5
BRCAK0PEN	ios	16:33:53	1	avoid_ap	10	fixation	568	1	82	0	1508522	22	49	1	11	17	23	55	157	85	Female	Woman	1	2	20	3	60	5	5	5
BRCAK0PEN	ios	16:33:53	1	avoid_ap	10	ApAvoid_ManikinBottom	1908	1	83	49	1512450	22	49	3	11	17	23	55	157	85	Female	Woman	1	2	20	3	60	5	5	5
BRCAK0PEN	ios	16:33:53	1	avoid_ap	10	fixation	520	1	84	0	1512990	22	49	3	11	17	23	55	157	85	Female	Woman	1	2	20	3	60	5	5	5
BRCAK0PEN	ios	16:33:53	1	avoid_ap	10	ApAvoid_ManikinBottom	975	1	85	49	1515984	22	49	2	11	17	23	55	157	85	Female	Woman	1	2	20	3	60	5	5	5
BRCAK0PEN	ios	16:33:53	1	avoid_ap	10	fixation	684	1	86	0	1516688	22	49	2	11	17	23	55	157	85	Female	Woman	1	2	20	3	60	5	5	5
BRCAK0PEN	ios	16:33:53	1	avoid_ap	10	ApAvoid_ManikinTop	1191	1	87	22	1519901	22	49	4	11	17	23	55	157	85	Female	Woman	1	2	20	3	60	5	5	5
BRCAK0PEN	ios	16:33:53	1	avoid_ap	10	fixation	604	1	88	0	1520525	22	49	4	11	17	23	55	157	85	Female	Woman	1	2	20	3	60	5	5	5
BRCAK0PEN	ios	16:33:53	1	avoid_ap	10	ApAvoid_ManikinBottom	1324	1	89	49	1523869	22	49	1	11	17	23	55	157	85	Female	Woman	1	2	20	3	60	5	5	5
BRCAK0PEN	ios	16:33:53	1	avoid_ap	10	fixation	744	1	90	0	1524633	22	49	1	11	17	23	55	157	85	Female	Woman	1	2	20	3	60	5	5	5
BRCAK0PEN	ios	16:33:53	1	avoid_ap	10	SedenApproach_ManikinBottom	1792	1	91	22	1528436	22	49	1	8	17	23	55	157	85	Female	Woman	1	2	20	3	60	5	5	5
BRCAK0PEN	ios	16:33:53	1	avoid_ap	10	fixation	711	1	92	0	1529168	22	49	1	8	17	23	55	157	85	Female	Woman	1	2	20	3	60	5	5	5
BRCAK0PEN	ios	16:33:53	1	avoid_ap	10	SedenApproach_ManikinBottom	1691	1	93	22	1532869	22	49	1	10	17	23	55	157	85	Female	Woman	1	2	20	3	60	5	5	5
BRCAK0PEN	ios	16:33:53	1	avoid_ap	10	fixation	712	1	94	0	1533601	22	49	1	10	17	23	55	157	85	Female	Woman	1	2	20	3	60	5	5	5
BRCAK0PEN	ios	16:33:53	1	avoid_ap	10	ApAvoid_ManikinBottom	893	1	95	49	1536504	22	49	5	10	17	23	55	157	85	Female	Woman	1	2	20	3	60	5	5	5
BRCAK0PEN	ios	16:33:53	1	avoid_ap	10	fixation	548	1	96	0	1537073	22	49	5	10	17	23	55	157	85	Female	Woman	1	2	20	3	60	5	5	5
BRCAK0PEN	ios	16:33:53	1	avoid_ap	10	SedenApproach_ManikinTop	1175	1	97	49	1540270	22	49	5	12	17	23	55	157	85	Female	Woman	1	2	20	3	60	5	5	5
BRCAK0PEN	ios	16:33:53	1	avoid_ap	10	fixation	690	1	98	0	1540980	22	49	5	12	17	23	55	157	85	Female	Woman	1	2	20	3	60	5	5	5
BRCAK0PEN	ios	16:33:53	1	avoid_ap	10	ApAvoid_ManikinTop	2008	1	99	22	1545002	22	49	6	12	17	23	55	157	85	Female	Woman	1	2	20	3	60	5	5	5
BRCAK0PEN	ios	16:33:53	1	reminder	11	reminder	3842	1	1	57	1548887	22	49	6	12	17	23	55	157	85	Female	Woman	1	2	20	3	60	5	5	5
BRCAK0PEN	ios	16:33:53	1	avoid_circle	12	fixation	693	1	1	0	2461036	22	49	6	12	17	23	55	157	85	Female	Woman	1	2	20	3	60	5	5	5
BRCAK0PEN	ios	16:33:53	1	avoid_circle	12	circleAvoid_ManikinTop	5576	1	2	22	2468625	22	49	6	12	17	23	55	157	85	Female	Woman	1	2	20	3	60	5	5	5
BRCAK0PEN	ios	16:33:53	1	avoid_circle	12	fixation	680	1	3	0	2469325	22	49	6	12	17	23	55	157	85	Female	Woman	1	2	20	3	60	5	5	5
BRCAK0PEN	ios	16:33:53	1	avoid_circle	12	circleAvoid_ManikinBottom	1157	1	4	49	2472490	22	49	6	12	15	23	55	157	85	Female	Woman	1	2	20	3	60	5	5	5
BRCAK0PEN	ios	16:33:53	1	avoid_circle	12	fixation	742	1	5	0	2473253	22	49	6	12	15	23	55	157	85	Female	Woman	1	2	20	3	60	5	5	5
BRCAK0PEN	ios	16:33:53	1	avoid_circle	12	circleAvoid_ManikinTop	1676	1	6	22	2476942	22	49	6	12	16	23	55	157	85	Female	Woman	1	2	20	3	60	5	5	5
BRCAK0PEN	ios	16:33:53	1	avoid_circle	12	fixation	675	1	7	0	2477637	22	49	6	12	16	23	55	157	85	Female	Woman	1	2	20	3	60	5	5	5
BRCAK0PEN	ios	16:33:53	1	avoid_circle	12	squareApproach_ManikinTop	2091	1	8	49	2481742	22	49	6	12	16	23	55	157	85	Female	Woman	1	2	20	3	60	5	5	5
BRCAK0PEN	ios	16:33:53	1	avoid_circle	12	fixation	682	1	9	0	2482444	22	49	6	12	16	23	55	157	85	Female	Woman	1	2	20	3	60	5	5	5
BRCAK0PEN	ios	16:33:53	1	avoid_circle	12	squareApproach_ManikinTop	3360	1	10	49	2487810	22	49	6	12	16	22	55	157	85	Female	Woman	1	2	20	3	60	5	5	5
BRCAK0PEN	ios	16:33:53	1	avoid_circle	12	fixation	694	1	11	0	2488525	22	49	6	12	16	22	55	157	85	Female	Woman	1	2	20	3	60	5	5	5
BRCAK0PEN	ios	16:33:53	1	avoid_circle	12	circleAvoid_ManikinBottom	2025	1	12	49	2492559	22	49	6	12	18	22	55	157	85	Female	Woman	1	2	20	3	60	5	5	5
BRCAK0PEN	ios	16:33:53	1	avoid_circle	12	fixation	566	1	13	0	2493144	22	49	6	12	18	22	55	157	85	Female	Woman	1	2	20	3	60	5	5	5
BRCAK0PEN	ios	16:33:53	1	avoid_circle	12	circleAvoid_ManikinBottom	1192	0	14	22	2495344	22	49	6	12	13	22	55	157	85	Female	Woman	1	2	20	3	60	5	5	5
BRCAK0PEN	ios	16:33:53	1	avoid_circle	12	error	0	0	15	0	2495433	22	49	6	12	13	22	55	157	85	Female	Woman	1	2	20	3	60	5	5	5
BRCAK0PEN	ios	16:33:53	1	avoid_circle	12	fixation	634	1	16	0	2496917	22	49	6	12	13	22	55	157	85	Female	Woman	1	2	20	3	60	5	5	5
BRCAK0PEN	ios	16:33:53	1	avoid_circle	12	circleAvoid_ManikinTop	2907	1	17	22	2501843	22	49	6	12	14	22	55	157	85	Female	Woman	1	2	20	3	60	5	5	5
BRCAK0PEN	ios	16:33:53	1	avoid_circle	12	fixation	740	1	18	0	2502601	22	49	6	12	14	22	55	157	85	Female	Woman	1	2	20	3	60	5	5	5
BRCAK0PEN	ios	16:33:53	1	avoid_circle	12	circleAvoid_ManikinTop	1292	1	19	22	2505910	22	49	6	12	17	22	55	157	85	Female	Woman	1	2	20	3	60	5	5	5
BRCAK0PEN	ios	16:33:53	1	avoid_circle	12	fixation	505	1	20	0	2506435	22	49	6	12	17	22	55	157	85	Female	Woman	1	2	20	3	60	5	5	5
BRCAK0PEN	ios	16:33:53	1	avoid_circle	12	squareApproach_ManikinTop	2425	1	21	49	2510878	22	49	6	12	17	19	55	157	85	Female	Woman	1	2	20	3	60	5	5	5
BRCAK0PEN	ios	16:33:53	1	avoid_circle	12	fixation	541	1	22	0	2511440	22	49	6	12	17	19	55	157	85	Female	Woman	1	2	20	3	60	5	5	5
BRCAK0PEN	ios	16:33:53	1	avoid_circle	12	circleAvoid_ManikinTop	1174	1	23	22	2514627	22	49	6	12	15	19	55	157	85	Female	Woman	1	2	20	3	60	5	5	5
BRCAK0PEN	ios	16:33:53	1	avoid_circle	12	fixation	575	1	24	0	2515221	22	49	6	12	15	19	55	157	85	Female	Woman	1	2	20	3	60	5	5	5
BRCAK0PEN	ios	16:33:53	1	avoid_circle	12	squareApproach_ManikinBottom	4409	1	25	22	2521646	22	49	6	12	15	21	55	157	85	Female	Woman	1	2	20	3	60	5	5	5
BRCAK0PEN	ios	16:33:53	1	avoid_circle	12	fixation	515	1	26	0	2522181	22	49	6	12	15	21	55	157	85	Female	Woman	1	2	20	3	60	5	5	5
BRCAK0PEN	ios	16:33:53	1	avoid_circle	12	squareApproach_ManikinBottom	1274	0	27	49	2524460	22	49	6	12	15	24	55	157	85	Female	Woman	1	2	20	3	60	5	5	5
BRCAK0PEN	ios	16:33:53	1	avoid_circle	12	error	0	0	28	0	2524502	22	49	6	12	15	24	55	157	85	Female	Woman	1	2	20	3	60	5	5	5
BRCAK0PEN	ios	16:33:53	1	avoid_circle	12	fixation	630	1	29	0	2525951	22	49	6	12	15	24	55	157	85	Female	Woman	1	2	20	3	60	5	5	5
BRCAK0PEN	ios	16:33:53	1	avoid_circle	12	squareApproach_ManikinTop	1508	1	30	49	2529480	22	49	6	12	15	20	55	157	85	Female	Woman	1	2	20	3	60	5	5	5
BRCAK0PEN	ios	16:33:53	1	avoid_circle	12	fixation	549	1	31	0	2530050	22	49	6	12	15	20	55	157	85	Female	Woman	1	2	20	3	60	5	5	5
BRCAK0PEN	ios	16:33:53	1	avoid_circle	12	squareApproach_ManikinBottom	2014	1	32	22	2534086	22	49	6	12	15	21	55	157	85	Female	Woman	1	2	20	3	60	5	5	5
BRCAK0PEN	ios	16:33:53	1	avoid_circle	12	fixation	551	1	33	0	2534661	22	49	6	12	15	21	55	157	85	Female	Woman	1	2	20	3	60	5	5	5
BRCAK0PEN	ios	16:33:53	1	avoid_circle	12	circleAvoid_ManikinBottom	1340	1	34	49	2538011	22	49	6	12	18	21	55	157	85	Female	Woman	1	2	20	3	60	5	5	5
BRCAK0PEN	ios	16:33:53	1	avoid_circle	12	fixation	607	1	35	0	2538639	22	49	6	12	18	21	55	157	85	Female	Woman	1	2	20	3	60	5	5	5
BRCAK0PEN	ios	16:33:53	1	avoid_circle	12	squareApproach_ManikinTop	1858	1	36	49	2542512	22	49	6	12	18	22	55	157	85	Female	Woman	1	2	20	3	60	5	5	5
BRCAK0PEN	ios	16:33:53	1	avoid_circle	12	fixation	528	1	37	0	2543060	22	49	6	12	18	22	55	157	85	Female	Woman	1	2	20	3	60	5	5	5
BRCAK0PEN	ios	16:33:53	1	avoid_circle	12	circleAvoid_ManikinTop	2892	1	38	22	2547962	22	49	6	12	13	22	55	157	85	Female	Woman	1	2	20	3	60	5	5	5
BRCAK0PEN	ios	16:33:53	1	avoid_circle	12	fixation	563	1	39	0	2548546	22	49	6	12	13	22	55	157	85	Female	Woman	1	2	20	3	60	5	5	5
BRCAK0PEN	ios	16:33:53	1	avoid_circle	12	circleAvoid_ManikinTop	1075	1	40	22	2551630	22	49	6	12	16	22	55	157	85	Female	Woman	1	2	20	3	60	5	5	5
BRCAK0PEN	ios	16:33:53	1	avoid_circle	12	fixation	717	1	41	0	2552368	22	49	6	12	16	22	55	157	85	Female	Woman	1	2	20	3	60	5	5	5
BRCAK0PEN	ios	16:33:53	1	avoid_circle	12	squareApproach_ManikinBottom	1509	1	42	22	2555898	22	49	6	12	16	24	55	157	85	Female	Woman	1	2	20	3	60	5	5	5
BRCAK0PEN	ios	16:33:53	1	avoid_circle	12	fixation	517	1	43	0	2556436	22	49	6	12	16	24	55	157	85	Female	Woman	1	2	20	3	60	5	5	5
BRCAK0PEN	ios	16:33:53	1	avoid_circle	12	circleAvoid_ManikinTop	907	1	44	22	2559363	22	49	6	12	14	24	55	157	85	Female	Woman	1	2	20	3	60	5	5	5
BRCAK0PEN	ios	16:33:53	1	avoid_circle	12	fixation	597	1	45	0	2559980	22	49	6	12	14	24	55	157	85	Female	Woman	1	2	20	3	60	5	5	5
BRCAK0PEN	ios	16:33:53	1	avoid_circle	12	squareApproach_ManikinTop	1108	1	46	49	2563096	22	49	6	12	14	23	55	157	85	Female	Woman	1	2	20	3	60	5	5	5
BRCAK0PEN	ios	16:33:53	1	avoid_circle	12	fixation	702	1	47	0	2563818	22	49	6	12	14	23	55	157	85	Female	Woman	1	2	20	3	60	5	5	5
BRCAK0PEN	ios	16:33:53	1	avoid_circle	12	squareApproach_ManikinTop	1124	1	48	49	2566963	22	49	6	12	14	20	55	157	85	Female	Woman	1	2	20	3	60	5	5	5
BRCAK0PEN	ios	16:33:53	1	avoid_circle	12	fixation	724	1	49	0	2567708	22	49	6	12	14	20	55	157	85	Female	Woman	1	2	20	3	60	5	5	5
BRCAK0PEN	ios	16:33:53	1	avoid_circle	12	squareApproach_ManikinBottom	1241	1	50	22	2570964	22	49	6	12	14	19	55	157	85	Female	Woman	1	2	20	3	60	5	5	5
BRCAK0PEN	ios	16:33:53	1	avoid_circle	12	fixation	708	1	51	0	2571693	22	49	6	12	14	19	55	157	85	Female	Woman	1	2	20	3	60	5	5	5
BRCAK0PEN	ios	16:33:53	1	avoid_circle	12	circleAvoid_ManikinTop	858	1	52	22	2574563	22	49	6	12	15	19	55	157	85	Female	Woman	1	2	20	3	60	5	5	5
BRCAK0PEN	ios	16:33:53	1	avoid_circle	12	fixation	600	1	53	0	2575183	22	49	6	12	15	19	55	157	85	Female	Woman	1	2	20	3	60	5	5	5
BRCAK0PEN	ios	16:33:53	1	avoid_circle	12	circleAvoid_ManikinTop	958	1	54	22	2578146	22	49	6	12	13	19	55	157	85	Female	Woman	1	2	20	3	60	5	5	5
BRCAK0PEN	ios	16:33:53	1	avoid_circle	12	fixation	604	1	55	0	2578770	22	49	6	12	13	19	55	157	85	Female	Woman	1	2	20	3	60	5	5	5
BRCAK0PEN	ios	16:33:53	1	avoid_circle	12	circleAvoid_ManikinBottom	2091	1	56	49	2582881	22	49	6	12	16	19	55	157	85	Female	Woman	1	2	20	3	60	5	5	5
BRCAK0PEN	ios	16:33:53	1	avoid_circle	12	fixation	710	1	57	0	2583612	22	49	6	12	16	19	55	157	85	Female	Woman	1	2	20	3	60	5	5	5
BRCAK0PEN	ios	16:33:53	1	avoid_circle	12	squareApproach_ManikinTop	907	1	58	49	2586531	22	49	6	12	16	24	55	157	85	Female	Woman	1	2	20	3	60	5	5	5
BRCAK0PEN	ios	16:33:53	1	avoid_circle	12	fixation	637	1	59	0	2587188	22	49	6	12	16	24	55	157	85	Female	Woman	1	2	20	3	60	5	5	5
BRCAK0PEN	ios	16:33:53	1	avoid_circle	12	squareApproach_ManikinBottom	1375	1	60	22	2590582	22	49	6	12	16	22	55	157	85	Female	Woman	1	2	20	3	60	5	5	5
BRCAK0PEN	ios	16:33:53	1	avoid_circle	12	fixation	506	1	61	0	2591108	22	49	6	12	16	22	55	157	85	Female	Woman	1	2	20	3	60	5	5	5
BRCAK0PEN	ios	16:33:53	1	avoid_circle	12	squareApproach_ManikinTop	960	1	62	49	2594083	22	49	6	12	16	23	55	157	85	Female	Woman	1	2	20	3	60	5	5	5
BRCAK0PEN	ios	16:33:53	1	avoid_circle	12	fixation	592	1	63	0	2594696	22	49	6	12	16	23	55	157	85	Female	Woman	1	2	20	3	60	5	5	5
BRCAK0PEN	ios	16:33:53	1	avoid_circle	12	squareApproach_ManikinTop	1024	1	64	49	2597732	22	49	6	12	16	19	55	157	85	Female	Woman	1	2	20	3	60	5	5	5
BRCAK0PEN	ios	16:33:53	1	avoid_circle	12	fixation	676	1	65	0	2598427	22	49	6	12	16	19	55	157	85	Female	Woman	1	2	20	3	60	5	5	5
BRCAK0PEN	ios	16:33:53	1	avoid_circle	12	circleAvoid_ManikinTop	941	1	66	22	2601382	22	49	6	12	18	19	55	157	85	Female	Woman	1	2	20	3	60	5	5	5
BRCAK0PEN	ios	16:33:53	1	avoid_circle	12	fixation	648	1	67	0	2602051	22	49	6	12	18	19	55	157	85	Female	Woman	1	2	20	3	60	5	5	5
BRCAK0PEN	ios	16:33:53	1	avoid_circle	12	squareApproach_ManikinBottom	1309	1	68	22	2605367	22	49	6	12	18	21	55	157	85	Female	Woman	1	2	20	3	60	5	5	5
BRCAK0PEN	ios	16:33:53	1	avoid_circle	12	fixation	594	1	69	0	2605981	22	49	6	12	18	21	55	157	85	Female	Woman	1	2	20	3	60	5	5	5
BRCAK0PEN	ios	16:33:53	1	avoid_circle	12	squareApproach_ManikinBottom	1192	1	70	22	2609184	22	49	6	12	18	20	55	157	85	Female	Woman	1	2	20	3	60	5	5	5
BRCAK0PEN	ios	16:33:53	1	avoid_circle	12	fixation	644	1	71	0	2609848	22	49	6	12	18	20	55	157	85	Female	Woman	1	2	20	3	60	5	5	5
BRCAK0PEN	ios	16:33:53	1	avoid_circle	12	circleAvoid_ManikinBottom	1141	1	72	49	2613000	22	49	6	12	14	20	55	157	85	Female	Woman	1	2	20	3	60	5	5	5
BRCAK0PEN	ios	16:33:53	1	avoid_circle	12	fixation	636	1	73	0	2613656	22	49	6	12	14	20	55	157	85	Female	Woman	1	2	20	3	60	5	5	5
BRCAK0PEN	ios	16:33:53	1	avoid_circle	12	squareApproach_ManikinBottom	1291	1	74	22	2616967	22	49	6	12	14	23	55	157	85	Female	Woman	1	2	20	3	60	5	5	5
BRCAK0PEN	ios	16:33:53	1	avoid_circle	12	fixation	610	1	75	0	2617597	22	49	6	12	14	23	55	157	85	Female	Woman	1	2	20	3	60	5	5	5
BRCAK0PEN	ios	16:33:53	1	avoid_circle	12	circleAvoid_ManikinBottom	2409	1	76	49	2622018	22	49	6	12	17	23	55	157	85	Female	Woman	1	2	20	3	60	5	5	5
BRCAK0PEN	ios	16:33:53	1	avoid_circle	12	fixation	542	1	77	0	2622581	22	49	6	12	17	23	55	157	85	Female	Woman	1	2	20	3	60	5	5	5
BRCAK0PEN	ios	16:33:53	1	avoid_circle	12	circleAvoid_ManikinTop	1359	1	78	22	2625952	22	49	6	12	18	23	55	157	85	Female	Woman	1	2	20	3	60	5	5	5
BRCAK0PEN	ios	16:33:53	1	avoid_circle	12	fixation	733	1	79	0	2626706	22	49	6	12	18	23	55	157	85	Female	Woman	1	2	20	3	60	5	5	5
BRCAK0PEN	ios	16:33:53	1	avoid_circle	12	circleAvoid_ManikinBottom	1493	1	80	49	2630219	22	49	6	12	14	23	55	157	85	Female	Woman	1	2	20	3	60	5	5	5
BRCAK0PEN	ios	16:33:53	1	avoid_circle	12	fixation	655	1	81	0	2630894	22	49	6	12	14	23	55	157	85	Female	Woman	1	2	20	3	60	5	5	5
BRCAK0PEN	ios	16:33:53	1	avoid_circle	12	squareApproach_ManikinBottom	1308	1	82	22	2634217	22	49	6	12	14	24	55	157	85	Female	Woman	1	2	20	3	60	5	5	5
BRCAK0PEN	ios	16:33:53	1	avoid_circle	12	fixation	583	1	83	0	2634820	22	49	6	12	14	24	55	157	85	Female	Woman	1	2	20	3	60	5	5	5
BRCAK0PEN	ios	16:33:53	1	avoid_circle	12	circleAvoid_ManikinBottom	1576	1	84	49	2638401	22	49	6	12	16	24	55	157	85	Female	Woman	1	2	20	3	60	5	5	5
BRCAK0PEN	ios	16:33:53	1	avoid_circle	12	fixation	647	1	85	0	2639068	22	49	6	12	16	24	55	157	85	Female	Woman	1	2	20	3	60	5	5	5
BRCAK0PEN	ios	16:33:53	1	avoid_circle	12	circleAvoid_ManikinBottom	1624	1	86	49	2642701	22	49	6	12	15	24	55	157	85	Female	Woman	1	2	20	3	60	5	5	5
BRCAK0PEN	ios	16:33:53	1	avoid_circle	12	fixation	580	1	87	0	2643301	22	49	6	12	15	24	55	157	85	Female	Woman	1	2	20	3	60	5	5	5
BRCAK0PEN	ios	16:33:53	1	avoid_circle	12	squareApproach_ManikinTop	1075	1	88	49	2646385	22	49	6	12	15	20	55	157	85	Female	Woman	1	2	20	3	60	5	5	5
BRCAK0PEN	ios	16:33:53	1	avoid_circle	12	fixation	524	1	89	0	2646929	22	49	6	12	15	20	55	157	85	Female	Woman	1	2	20	3	60	5	5	5
BRCAK0PEN	ios	16:33:53	1	avoid_circle	12	circleAvoid_ManikinBottom	826	1	90	49	2649770	22	49	6	12	17	20	55	157	85	Female	Woman	1	2	20	3	60	5	5	5
BRCAK0PEN	ios	16:33:53	1	avoid_circle	12	fixation	721	1	91	0	2650511	22	49	6	12	17	20	55	157	85	Female	Woman	1	2	20	3	60	5	5	5
BRCAK0PEN	ios	16:33:53	1	avoid_circle	12	squareApproach_ManikinBottom	1157	1	92	22	2653684	22	49	6	12	17	19	55	157	85	Female	Woman	1	2	20	3	60	5	5	5
BRCAK0PEN	ios	16:33:53	1	avoid_circle	12	fixation	529	1	93	0	2654232	22	49	6	12	17	19	55	157	85	Female	Woman	1	2	20	3	60	5	5	5
[truncated: 68,764 more rows]
